# Supplementary material for: Untargeted lipidomics using liquid chromatography-ion mobility-mass spectrometry reveals novel triacylglycerides in human milk
Source: Sci Rep. 2020 Jun 9;10:9255. doi: 10.1038/s41598-020-66235-y (PMC7283244; doi:10.1038/s41598-020-66235-y)
Supplement: Supplementary file 1 — Supplementary Tables. [file 41598_2020_66235_MOESM1_ESM.xlsx]

## Sheet: Supplementary table 1
Supplementary table 1. Analytical characteristics of the 205 triacylglycerides identified in human milk and example reference if previously published
ID Number	Formula	Acyl carbon number:double bond number	Tentative fatty acid composition◊	[M+NH4]+	Retention time	Collision cross section	Previous identification in human milk
				m/z	(min)	(Å2)
TAG 1	C64H108O6	61:8	TAG(19:1_/20:1/_22:6)	990.848	17.3383	335.641	1
TAG 2	C63H106O6	60:8	TAG(18:3_/22:0/_20:5)	976.833	16.612	338.383	1
TAG 3	C63H110O6	60:6	TAG(18:2_/20:0/_22:4)	980.865	16.6594	337.942	1
TAG 4	C63H110O6	60:6	TAG(18:2_/20:2/_22:2)	980.865	16.9185	336.612	2
TAG 5	C63H112O6	60:5	TAG(18:2_/22:2/_20:1)	982.88	17.1401	336.665	Novel
TAG 6	C63H114O6	60:4	TAG(19:1_19:1_22:2)	984.895	17.3262	336.633	3
TAG 7	C63H116O6	60:3	TAG(18:1_/22:1/_20:1)	986.911	17.3007	337.363	3
TAG 8	C63H116O6	60:3	TAG(18:1_/22:1/_20:1)	986.911	17.535	337.769	2
TAG 9	C63H118O6	60:2	TAG(18:1_/22:1/_20:0)	988.927	17.518	337.978	Novel
TAG 10	C63H118O6	60:2	TAG(18:1_/20:0/_22:1)	988.927	17.7463	338.905	Novel
TAG 11	C63H120O6	60:1	TAG(18:1_/20:0/_22:0)	990.942	17.9709	340.254	Novel
TAG 12	C63H120O6	60:1	TAG(22:0_/18:1/_20:0)	990.942	17.7509	339.189	Novel
TAG 13	C62H102O6	59:9	TAG(20:4_/17:0/_22:5)	960.802	16.6545	332.688	Novel
TAG 14	C62H102O6	59:9	TAG(19:1_/18:3/_22:5)	960.802	16.915	331.438	Novel
TAG 15	C62H110O6	59:5	TAG(18:3_/20:2/_21:0)	968.864	16.8963	336.693	Novel
TAG 16	C62H110O6	59:5	TAG(19:1_20:2_20:2)	968.864	17.7536	334.4	Novel
TAG 17	C62H112O6	59:4	TAG(19:1_/20:2/_20:1)	970.88	17.1931	333.603	Novel
TAG 18	C62H114O6	59:3	TAG(19:1_20:1_20:1)	972.895	17.4121	335.239	Novel
TAG 19	C62H116O6	59:2	TAG(19:0_20:1_20:1)	974.911	17.6348	336.79	Novel
TAG 20	C62H120O6	59:0	TAG(19:0_20:0_20:0)	978.942	18.0628	339.626	Novel
TAG 21	C61H104O6	58:7	TAG(18:3_/18:4/_22:0)	950.817	16.6148	335.023	3
TAG 22	C61H104O6	58:7	TAG(18:2_18:2_22:3)	950.817	17.1872	327.448	2
TAG 23	C61H106O6	58:6	TAG(16:0_/22:2/_20:4)	952.833	16.6545	332.758	3
TAG 24	C61H106O6	58:6	TAG(18:3_18:3_22:0)	952.833	16.8902	335.612	1
TAG 25	C61H108O6	58:5	TAG(18:3_20:1_20:1)	954.848	16.6595	332.972	3
TAG 26	C61H108O6	58:5	TAG(18:1_/18:3/_22:1)	954.848	16.9071	333.214	4
TAG 27	C61H108O6	58:5	TAG(18:2_/20:1/_20:2)	954.848	17.6454	330.714	3
TAG 28	C61H110O6	58:5	TAG(18:1_/20:1/_20:2)	956.864	16.9074	333.311	4
TAG 29	C61H110O6	58:4	TAG(19:1_/18:3/_21:0)	956.864	17.1001	334.743	2
TAG 30	C61H112O6	58:3	TAG(18:1_20:1_20:1)	958.88	17.298	332.538	4
TAG 31	C61H114O6	58:2	TAG(18:1_/20:1/_20:0)	960.895	17.285	333.238	3
TAG 32	C61H114O6	58:2	TAG(19:1_19:1_20:0)	960.895	17.5214	333.883	3
TAG 33	C61H116O6	58:1	TAG(19:1_/18:0/_21:0)	962.911	17.5149	334.054	Novel
TAG 34	C61H116O6	58:1	TAG(19:1_/18:0/_21:0)	962.911	17.7572	336.245	Novel
TAG 35	C61H118O6	58:0	TAG(19:0_/18:0/_21:0)	964.927	17.7549	336.67	Novel
TAG 36	C61H118O6	58:0	TAG(14:0_22:0_22:0)	964.927	17.9596	338.105	Novel
TAG 37	C60H100O6	57:8	TAG(20:3_/15:0/_22:5)	934.786	16.6226	327.714	1
TAG 38	C60H106O6	57:5	TAG(17:0_/20:0/_20:5)	940.833	16.663	332.366	Novel
TAG 39	C60H106O6	57:5	TAG(17:2_/22:2/_18:1)	940.833	17.2692	326.447	Novel
TAG 40	C60H106O6	57:5	TAG(17:2_/22:2/_18:1)	940.833	17.533	327.502	Novel
TAG 41	C60H108O6	57:4	TAG(17:2_/22:1/_18:1)	942.848	16.9405	330.254	Novel
TAG 42	C60H110O6	57:3	TAG(18:1_/17:1/_22:1)	944.864	17.1798	329.186	Novel
TAG 43	C60H112O6	57:2	TAG(18:1_/17:1/_22:0)	946.88	17.1589	330.188	Novel
TAG 44	C60H112O6	57:2	TAG(18:1_/17:1/_22:0)	946.88	17.4021	330.842	Novel
TAG 45	C60H114O6	57:1	TAG(17:1_/18:0/_22:0)	948.895	17.643	333.443	Novel
TAG 46	C60H116O6	57:0	TAG(18:0_18:0_21:0)	950.911	17.8468	335.122	Novel
TAG 47	C59H102O6	56:6	TAG(18:2_18:2_20:2)	924.802	17.1738	323.836	1
TAG 48	C59H104O6	56:5	TAG(16:0_/18:0/_22:5)	926.817	16.6289	329.119	3
TAG 49	C59H104O6	56:5	TAG(17:2_17:2_22:1)	926.817	17.4069	324.831	1
TAG 50	C59H106O6	56:4	TAG(17:0_/19:0/_20:4)	928.833	16.6204	329.977	3
TAG 51	C59H106O6	56:4	TAG(18:2_19:1_19:1)	928.833	17.6366	324.774	3
TAG 52	C59H106O6	56:4	TAG(18:0_/18:4/_20:0)	928.833	16.8555	332.229	3
TAG 53	C59H108O6	56:3	TAG(18:3_/17:0/_21:0)	930.848	17.0612	332.013	3
TAG 54	C59H110O6	56:2	TAG(21:0_/13:0/_22:2)	932.864	17.0449	334.745	3
TAG 55	C59H110O6	56:2	TAG(18:1_/19:0/_19:1)	932.864	17.2882	327.418	4
TAG 56	C59H112O6	56:1	TAG(18:1_19:0_19:0)	934.88	17.5327	329.616	Novel
TAG 57	C59H114O6	56:0	TAG(18:0_19:0_19:0)	936.895	17.7567	331.47	Novel
TAG 58	C58H108O6	55:5	TAG(20:5_/13:0/_22:0)	912.802	16.6196	329.259	Novel
TAG 59	C58H104O6	55:4	TAG(17:2_19:1_19:1)	914.817	17.2912	322.129	Novel
TAG 60	C58H104O6	55:4	TAG(16:1_/20:2/_19:1)	914.817	16.6614	325.248	Novel
TAG 61	C58H104O6	55:4	TAG(18:1_/17:2/_20:1)	914.817	17.539	322.745	Novel
TAG 62	C58H106O6	55:3	TAG(17:2_/19:0/_19:1)	916.833	16.653	326.498	Novel
TAG 63	C58H106O6	55:3	TAG(17:1_19:1_19:1)	916.833	16.9194	325.121	Novel
TAG 64	C58H108O6	55:2	TAG(17:1_/20:1/_18:0)	918.848	16.9119	326.054	Novel
TAG 65	C58H108O6	55:2	TAG(17:1_/20:1/_18:0)	918.848	17.1679	325.091	Novel
TAG 66	C58H110O6	55:1	TAG(18:0_/17:1/_20:0)	920.864	17.4032	326.657	Novel
TAG 67	C58H112O6	55:0	TAG(17:0_19:0_19:0)	922.88	17.6367	327.776	Novel
TAG 68	C57H94O6	54:8	TAG(15:1_/17:1/_22:6)	892.739	15.4848	313.833	1
TAG 69	C57H100O6	54:5	TAG(17:2_/15:1/_22:2)	898.786	17.6329	317.717	2
TAG 70	C57H100O6	54:5	TAG(15:1_/22:2/_17:2)	898.786	17.165	320.221	3
TAG 71	C57H104O6	54:3	TAG(18:0_18:0_18:3)	902.817	16.5523	326.742	2
TAG 72	C57H108O6	54:1	TAG(19:0_/15:1/_20:0)	906.848	17.0447	326.931	5
TAG 73	C57H108O6	54:1	TAG(16:1_19:0_19:0)	906.848	17.2914	323.687	5
TAG 74	C57H110O6	54:0	TAG(16:0_16:0_22:0)	908.864	17.0333	330.799	Novel
TAG 75	C57H110O6	54:0	TAG(16:0_/17:0/_21:0)	908.864	17.5498	324.998	Novel
TAG 76	C56H96O6	53:6	TAG(14:1_/22:3/_17:2)	882.755	17.1812	314.095	2
TAG 77	C56H100O6	53:4	TAG(14:1_/18:3/_21:0)	886.786	17.0428	320.571	Novel
TAG 78	C56H100O6	53:4	TAG(14:1_/22:1/_17:2)	886.786	17.2963	316.871	Novel
TAG 79	C56H102O6	53:3	TAG(17:1_18:1_18:1)	888.802	16.9309	318.552	Novel
TAG 80	C56H102O6	53:3	TAG(18:0_/17:2/_18:1)	888.802	16.6436	320.711	Novel
TAG 81	C56H104O6	53:2	TAG(18:0_/17:1/_18:1)	890.817	16.642	321.142	Novel
TAG 82	C56H104O6	53:2	TAG(18:0_/17:1/_18:1)	890.817	16.9027	321.431	Novel
TAG 83	C56H106O6	53:1	TAG(17:1_18:0_18:0)	892.933	17.1591	321.733	Novel
TAG 84	C55H90O6	52:8	TAG(14:1_/16:1/_22:6)	864.708	15.346	307.995	4
TAG 85	C55H96O6	52:5	TAG(15:0_/17:2/_20:3)	870.755	16.6311	315.352	Novel
TAG 86	C55H98O6	52:4	TAG(15:1_/20:1/_17:2)	872.77	16.9075	314.592	6
TAG 87	C55H98O6	52:4	TAG(15:1_/17:2/_20:1)	872.77	16.6501	315.68	7
TAG 88	C55H98O6	52:4	TAG(17:2_/15:1/_20:1)	872.77	17.1644	313.81	7
TAG 89	C55H100O6	52:3	TAG(17:1_/16:1/_19:1)	874.786	18.069	315.158	3
TAG 90	C55H100O6	52:3	TAG(17:1_/16:1/_19:1)	874.786	16.9132	315.175	7
TAG 91	C55H102O6	52:2	TAG(13:0_/17:0/_22:2)	876.802	16.5229	322.186	8
TAG 92	C55H102O6	52:2	TAG(16:1_/18:0/_18:1)	876.802	18.4667	317.239	6
TAG 93	C55H104O6	52:1	TAG(17:0_/13:0/_22:1)	878.817	16.7706	323.608	3
TAG 94	C55H104O6	52:1	TAG(16:1_18:0_18:0)	878.817	18.1064	318.569	6
TAG 95	C55H106O6	52:0	TAG(16:0_/17:0/_19:0)	880.833	17.0386	322.134	5
TAG 96	C54H90O6	51:7	TAG(14:1_/20:4/_17:2)	852.708	14.5366	307.039	Novel
TAG 97	C54H94O6	51:5	TAG(14:1_/20:2/_17:2)	856.739	17.1799	310.396	Novel
TAG 98	C54H94O6	51:5	TAG(14:1_/20:2/_17:2)	856.739	17.3613	310.457	Novel
TAG 99	C54H96O6	51:4	TAG(17:0_17:2_17:2)	858.755	15.3811	313.387	Novel
TAG 100	C54H96O6	51:4	TAG(14:1_/20:1/_17:2)	858.755	17.033	312.053	Novel
TAG 101	C54H100O6	51:2	TAG(15:1_/20:0/_16:1)	862.786	16.9104	314.092	Novel
TAG 102	C54H100O6	51:2	TAG(12:0_/20:1/_19:1)	862.786	16.629	316.893	Novel
TAG 103	C54H102O6	51:1	TAG(15:1_18:0_18:0)	864.802	16.6301	316.835	9
TAG 104	C54H102O6	51:1	TAG(15:1_18:0_18:0)	864.802	16.8932	318.07	9
TAG 105	C54H104O6	51:0	TAG(15:0_18:0_18:0)	866.817	16.8969	317.645	Novel
TAG 106	C54H104O6	51:0	TAG(16:0_16:0_19:0)	866.817	17.1526	317.313	Novel
TAG 107	C53H84O6	50:9	TAG(14:1_18:4_18:4)	834.661	13.8998	300.498	Novel
TAG 108	C53H86O6	50:8	TAG(14:1_14:1_22:6)	836.676	14.9735	301.107	4
TAG 109	C53H86O6	50:8	TAG(14:1_14:1_22:6)	836.676	14.4459	303.132	4
TAG 110	C53H88O6	50:7	TAG(14:1_18:3_18:3)	838.692	15.2928	303.963	4
TAG 111	C53H90O6	50:6	TAG(14:1_/18:2/_18:3)	840.708	15.4411	307.113	4
TAG 112	C53H92O6	50:5	TAG(17:2_/15:1/_18:2)	842.723	16.9167	305.226	Novel
TAG 113	C53H92O6	50:5	TAG(12:0_/18:4/_20:1)	842.723	16.6278	310.249	Novel
TAG 114	C53H94O6	50:4	TAG(14:1_14:1_22:2)	844.739	16.6291	309.288	7
TAG 115	C53H96O6	50:3	TAG(14:1_14:1_22:1)	846.755	16.9109	308.314	3
TAG 116	C53H96O6	50:3	TAG(17:2_/15:1/_18:0)	846.755	16.6333	311.646	4
TAG 117	C53H98O6	50:2	TAG(14:1_14:1_22:0)	848.77	18.0539	311.581	4
TAG 118	C53H98O6	50:2	TAG(14:1_14:1_22:0)	848.77	17.3668	310.772	6
TAG 119	C53H98O6	50:2	TAG(14:1_14:1_22:0)	848.77	16.9072	310.882	7
TAG 120	C53H100O6	50:1	TAG(16:1_17:0_17:0)	850.786	18.071	313.599	7
TAG 121	C53H102O6	50:0	TAG(17:0_/15:0/_18:0)	852.802	16.7463	318	3
TAG 122	C53H102O6	50:0	TAG(16:0_17:0_17:0)	852.802	17.0346	316.321	6
TAG 123	C52H86O6	49:7	TAG(13:0_/18:4/_18:3)	824.676	14.0253	303.344	Novel
TAG 124	C52H88O6	49:6	TAG(13:0_18:3_18:3)	826.692	15.4166	306.158	Novel
TAG 125	C52H90O6	49:5	TAG(13:0_/22:4/_14:1)	828.708	13.9416	305.944	Novel
TAG 126	C52H90O6	49:5	TAG(16:0_/13:0/_20:5)	828.708	16.4361	310.52	Novel
TAG 127	C52H90O6	49:5	TAG(15:1_/16:1/_18:3)	828.708	17.1917	304.891	Novel
TAG 128	C52H90O6	49:5	TAG(14:1_/17:2/_18:2)	828.708	16.9172	304.17	Novel
TAG 129	C52H90O6	49:5	TAG(14:0_/20:4/_15:1)	828.708	17.4253	305.898	Novel
TAG 130	C52H90O6	49:5	TAG(14:1_/17:2/_18:2)	828.708	14.8821	303.362	Novel
TAG 131	C52H92O6	49:4	TAG(18:1_/13:0/_18:3)	830.723	14.4821	307.722	Novel
TAG 132	C52H92O6	49:4	TAG(14:0_/15:1/_20:3)	830.723	15.2271	307.332	Novel
TAG 133	C52H92O6	49:4	TAG(14:1_/17:2/_18:1)	830.723	17.1701	306.143	Novel
TAG 134	C52H92O6	49:4	TAG(16:1_/15:1/_18:2)	830.723	16.7265	306.775	Novel
TAG 135	C52H98O6	49:1	TAG(15:1_17:0_17:0)	836.77	16.6158	312.68	Novel
TAG 136	C52H100O6	49:0	TAG(15:0_17:0_17:0)	838.786	16.6184	312.203	Novel
TAG 137	C52H100O6	49:0	TAG(15:0_17:0_17:0)	838.786	17.4916	311.986	Novel
TAG 138	C52H100O6	49:0	TAG(15:0_17:0_17:0)	838.786	16.8888	312.526	Novel
TAG 139	C51H84O6	48:7	TAG(14:1_14:1_20:5)	810.661	14.8878	297.341	1
TAG 140	C51H86O6	48:6	TAG(14:1_14:1_20:4)	812.676	15.0532	299.116	4
TAG 141	C51H92O6	48:3	TAG(14:1_14:1_20:1)	818.723	16.6375	303.094	6
TAG 142	C51H94O6	48:2	TAG(14:1_14:1_20:0)	820.739	17.4008	305.716	10
TAG 143	C51H94O6	48:2	TAG(14:1_14:1_20:0)	820.739	16.6327	305.706	8
TAG 144	C51H96O6	48:1	TAG(14:1_17:0_17:0)	822.755	17.182	306.931	7
TAG 145	C51H96O6	48:1	TAG(14:1_17:0_17:0)	822.755	17.6588	308.257	6
TAG 146	C51H96O6	48:1	TAG(14:1_17:0_17:0)	822.755	17.3898	307.642	10
TAG 147	C51H96O6	48:1	TAG(14:1_17:0_17:0)	822.755	15.9116	306.969	3
TAG 148	C51H98O6	48:0	TAG(14:0_14:0_20:0)	824.77	16.4396	312.575	3
TAG 149	C51H98O6	48:0	TAG(15:0_15:0_18:0)	824.77	17.7127	309.82	10
TAG 150	C51H98O6	48:0	TAG(15:0_15:0_18:0)	824.77	18.038	310.07	7
TAG 151	C51H98O6	48:0	TAG(15:0_15:0_18:0)	824.77	16.7381	311.491	7
TAG 152	C50H86O6	47:5	TAG(14:1_/15:1/_18:3)	800.676	14.8887	298.242	Novel
TAG 153	C50H86O6	47:5	TAG(15:0_/12:0/_20:5)	800.676	13.3967	301.115	Novel
TAG 154	C50H86O6	47:5	TAG(14:1_/15:1/_18:3)	800.676	14.438	297.78	Novel
TAG 155	C50H88O6	47:4	TAG(14:1_/15:0/_18:3)	802.692	14.8802	301.291	Novel
TAG 156	C50H88O6	47:4	TAG(16:0_/13:0/_18:4)	802.692	14.0181	303.473	Novel
TAG 157	C50H88O6	47:4	TAG(12:0_/17:0/_18:4)	802.692	15.4342	302.781	Novel
TAG 158	C50H90O6	47:3	TAG(16:0_/13:0/_18:3)	804.708	15.1812	305.263	Novel
TAG 159	C50H96O6	47:0	TAG(15:0_16:0_16:0)	810.755	17.5639	307.144	Novel
TAG 160	C49H82O6	46:6	TAG(12:0_12:0_22:6)	784.645	13.3053	296.101	1
TAG 161	C49H82O6	46:6	TAG(12:0_12:0_22:6)	784.645	14.8599	295.391	4
TAG 162	C49H82O6	46:6	TAG(12:0_12:0_22:6)	784.645	13.7839	295.751	4
TAG 163	C49H86O6	46:4	TAG(12:0_/18:4/_16:0)	788.676	13.7291	300.045	Novel
TAG 164	C49H86O6	46:4	TAG(14:1_14:1_18:2)	788.676	15.2551	294.846	Novel
TAG 165	C49H88O6	46:3	TAG(16:0_/12:0/_18:3)	790.692	13.9473	303.129	7
TAG 166	C49H90O6	46:2	TAG(14:1_14:1_18:0)	792.708	16.636	297.823	10
TAG 167	C49H90O6	46:2	TAG(14:1_14:1_18:0)	792.708	16.9373	298.194	7
TAG 168	C49H92O6	46:1	TAG(14:0_14:1_18:0)	794.723	17.1812	302.075	3
TAG 169	C49H92O6	46:1	TAG(14:1_/13:0/_19:0)	794.723	16.6399	300.613	10
TAG 170	C49H92O6	46:1	TAG(14:0_14:1_18:0)	794.723	16.9176	301.094	6
TAG 171	C49H92O6	46:1	TAG(14:0_/18:0/_14:1)	794.723	17.3982	302.249	5
TAG 172	C49H94O6	46:0	TAG(15:0_15:0_16:0)	796.739	18.0521	304.666	7
TAG 173	C49H94O6	46:0	TAG(15:0_15:0_16:0)	796.739	17.1856	303.576	3
TAG 174	C49H94O6	46:0	TAG(15:0_15:0_16:0)	796.739	16.4392	305.902	10
TAG 175	C48H84O6	45:4	TAG(12:0_/18:4/_15:0)	774.661	14.4339	295.77	Novel
TAG 176	C48H84O6	45:4	TAG(13:0_/14:0/_18:4)	774.661	13.4117	299.073	Novel
TAG 177	C48H84O6	45:4	TAG(12:0_/13:0/_20:4)	774.661	15.0797	295.64	Novel
TAG 178	C48H86O6	45:3	TAG(12:0_/15:1/_18:2)	776.676	15.379	295.936	Novel
TAG 179	C48H92O6	45:0	TAG(14:0_/12:0/_19:0)	782.723	17.4043	301.013	Novel
TAG 180	C47H84O6	44:3	TAG(12:0_/17:2/_15:1)	762.661	15.2165	292.583	7
TAG 181	C47H86O6	44:2	TAG(14:1_14:1_16:0)	764.676	15.2149	292.858	6
TAG 182	C47H88O6	44:1	TAG(14:0_/14:1/_16:0)	766.692	16.6379	295.174	10
TAG 183	C47H88O6	44:1	TAG(14:1_/14:0/_16:0)	766.692	16.9232	295.824	6
TAG 184	C47H88O6	44:1	TAG(14:0_/14:1/_16:0)	766.692	17.1625	296.519	7
TAG 185	C47H90O6	44:0	TAG(14:0_14:0_16:0)	768.708	16.6399	297.19	3
TAG 186	C47H90O6	44:0	TAG(14:0_14:0_16:0)	768.708	16.9169	297.446	10
TAG 187	C47H90O6	44:0	TAG(14:0_14:0_16:0)	768.708	17.4094	298.619	7
TAG 188	C47H90O6	44:0	TAG(14:0_14:0_16:0)	768.708	17.1809	298.438	7
TAG 189	C46H80O6	43:4	TAG(12:0_/13:0/_18:4)	764.629	15.4566	291.461	Novel
TAG 190	C46H82O6	43:3	TAG(12:0_/13:0/_18:3)	748.645	14.4185	292.484	Novel
TAG 191	C46H82O6	43:3	TAG(12:0_/13:0/_18:3)	748.645	15.0141	290.989	Novel
TAG 192	C46H84O6	43:2	TAG(12:0_/17:1/_14:1)	750.661	15.3269	290.946	Novel
TAG 193	C45H80O6	42:3	TAG(12:0_12:0_18:3)	734.629	14.819	286.12	3
TAG 194	C45H84O6	42:1	TAG(14:0_14:0_14:1)	738.661	15.132	290.14	3
TAG 195	C45H86O6	42:0	TAG(14:0_/13:0/_15:0)	740.676	16.644	291.515	7
TAG 196	C45H86O6	42:0	TAG(13:0_/15:0/_14:0)	740.676	15.4572	293.792	10
TAG 197	C44H80O6	41:2	TAG(13:0_14:1_14:1)	722.629	14.9332	284.844	Novel
TAG 198	C44H82O6	41:1	TAG(12:0_/15:0/_14:1)	724.645	15.2763	286.907	Novel
TAG 199	C43H78O6	40:2	TAG(12:0_14:1_14:1)	708.614	14.7292	282.587	6
TAG 200	C43H80O6	40:1	TAG(12:0_12:0_16:1)	710.629	14.7221	282.834	6
TAG 201	C43H80O6	40:1	TAG(12:0_/13:0/_15:1)	710.629	15.0816	285.751	3
TAG 202	C43H82O6	40:0	TAG(12:0_12:0_16:0)	712.645	15.0738	285.93	7
TAG 203	C43H82O6	40:0	TAG(12:0_/15:0/_13:0)	712.645	15.4359	290.289	5
TAG 204	C42H80O6	39:0	TAG(12:0_12:0_15:0)	698.629	15.2288	284.484	Novel
TAG 205	C41H78O6	38:0	TAG(12:0_13:0_13:0)	684.614	15.0355	283.711	6
◊Tentative fatty acid composition is listed using _ to represent unknown sn-position; / and bolded fatty acid to represent sn-2 positioning tentatively identified
References
1	Liu Z, Cocks BG, Rochfort S. Comparison of Molecular Species Distribution of DHA-Containing Triacylglycerols in Milk and Different Infant Formulas by Liquid Chromatography-Mass Spectrometry. Journal of agricultural and food chemistry. 2016;64(10):2134-44.
2	Alexandre-Gouabau MC, Moyon T, Cariou V, Antignac JP, Qannari EM, Croyal M, et al. Breast Milk Lipidome Is Associated with Early Growth Trajectory in Preterm Infants. Nutrients. 2018;10(2).
3	Tu A, Ma Q, Bai H, Du Z. A comparative study of triacylglycerol composition in Chinese human milk within different lactation stages and imported infant formula by SFC coupled with Q-TOF-MS. Food chemistry. 2017;221(Supplement C):555-67.
4	Garwolińska D, Hewelt-Belka W, Namieśnik J, Kot-Wasik A. Rapid characterization of the human breast milk lipidome using a solid-phase microextraction and liquid chromatography-mass spectrometry-based approach. Journal of Proteome Research. 2017.
5	Ten-Doménech I, Beltrán-Iturat E, Herrero-Martínez JM, Sancho-Llopis JV, Simó-Alfonso EF. Triacylglycerol Analysis in Human Milk and Other Mammalian Species: Small-Scale Sample Preparation, Characterization, and Statistical Classification Using HPLC-ELSD Profiles. Journal of agricultural and food chemistry. 2015;63(24):5761-70.
6	Yuan T, Qi C, Dai X, Xia Y, Sun C, Sun J, et al. Triacylglycerol Composition of Breast Milk during Different Lactation Stages. Journal of agricultural and food chemistry. 2019;67(8):2272-8.
7	Sokol E, Ulven T, Færgeman NJ, Ejsing CS. Comprehensive and quantitative profiling of lipid species in human milk, cow milk and a phospholipid-enriched milk formula by GC and MS/MS(ALL). European Journal of Lipid Science and Technology. 2015;117(6):751-9.
8	Villasenor A, Garcia-Perez I, Garcia A, Posma JM, Fernandez-Lopez M, Nicholas AJ, et al. Breast milk metabolome characterization in a single-phase extraction, multiplatform analytical approach. Analytical chemistry. 2014;86(16):8245-52.
9	Beccaria M, Sullini G, Cacciola F, Donato P, Dugo P, Mondello L. High performance characterization of triacylglycerols in milk and milk-related samples by liquid chromatography and mass spectrometry. Journal of chromatography A. 2014;1360:172-87.
10	Morera S, Castellote AI, Jauregui O, Casals I, Lopez-Sabater MC. Triacylglycerol markers of mature human milk. European journal of clinical nutrition. 2003;57(12):1621-6.

## Sheet: Supplementary table 2
Supplementary Table 2. Human milk triacylglycerides with significant concentration changes throughout the morning feed
ID Number	Tentative fatty acid composition◊	Formula	Mean Difference	95% Confidence Interval		P value
TAG 71	TAG(18:0_18:0_18:3)	C57H104O6	1.008	0.4839	1.532	<0.01
TAG 72	TAG(19:0_/15:1/_20:0)	C57H108O6	0.6727	0.1485	1.197	<0.01
TAG 73	TAG(16:1_19:0_19:0)	C57H108O6	0.7788	0.254	1.303	<0.01
TAG 80	TAG(18:0_/17:2/_18:1)	C56H102O6	0.9727	0.4484	1.497	<0.01
TAG 82	TAG(18:0_/17:1/_18:1)	C56H104O6	1.08	0.5562	1.605	<0.01
TAG 91	TAG(13:0_/17:0/_22:2)	C55H102O6	1.783	1.258	2.307	<0.01
TAG 93	TAG(17:0_/13:0/_22:1)	C55H104O6	2.219	1.695	2.743	<0.01
TAG 95	TAG(16:0_/17:0/_19:0)	C55H106O6	1.332	0.8077	1.856	<0.01
TAG 102	TAG(12:0_/20:1/_19:1)	C54H100O6	1.582	1.058	2.107	<0.01
TAG 104	TAG(15:1_18:0_18:0)	C54H102O6	1.271	0.7466	1.795	<0.01
TAG 121	TAG(17:0_/15:0/_18:0)	C53H102O6	0.6751	0.1509	1.199	<0.01
TAG 135	TAG(15:1_17:0_17:0)	C52H98O6	0.9504	0.4262	1.475	<0.01
TAG 148	TAG(14:0_14:0_20:0)	C51H98O6	0.642	0.1177	1.166	<0.01
TAG 163	TAG(12:0_/18:4/_16:0)	C49H86O6	0.6723	0.148	1.197	<0.01
TAG 164	TAG(14:1_14:1_18:2)	C49H86O6	0.9983	0.474	1.523	<0.01
TAG 174	TAG(15:0_15:0_16:0)	C49H94O6	0.8198	0.2955	1.344	<0.01
TAG 180	TAG(12:0_/17:2/_15:1)	C47H84O6	1.058	0.5335	1.582	<0.01
TAG 193	TAG(12:0_12:0_18:3)	C45H80O6	1.339	0.8145	1.863	<0.01
TAG 199	TAG(12:0_14:1_14:1)	C43H78O6	2.27	1.745	2.794	<0.01
TAG 201	TAG(12:0_/13:0/_15:1)	C43H80O6	1.524	0.9999	2.048	<0.01
TAG 203	TAG(12:0_/15:0/_13:0)	C43H82O6	0.8375	0.3133	1.362	<0.01
TAG 205	TAG(12:0_13:0_13:0)	C41H78O6	0.8177	0.2934	1.342	<0.01
◊Tentative fatty acid composition is listed using _ to represent unknown sn-position; / and bolded fatty acid to represent sn-2 positioning tentatively identified

## Sheet: Supplementary table 3
Supplementary Table 3. Human milk triacylglycerides with significant concentration changes throughout the evening feed
ID Number	Tentative fatty acid composition◊	Formula	Mean difference	95% Confidence Interval		P value
TAG 48	TAG(16:0_/18:0/_22:5)	C59H104O6	0.4653	0.1367	0.7938	<0.01
TAG 71	TAG(18:0_18:0_18:3)	C57H104O6	0.7102	0.3816	1.039	<0.01
TAG 72	TAG(19:0_/15:1/_20:0)	C57H108O6	0.5315	0.2029	0.8601	<0.01
TAG 73	TAG(16:1_19:0_19:0)	C57H108O6	0.5796	0.2511	0.9082	<0.01
TAG 80	TAG(18:0_/17:2/_18:1)	C56H102O6	0.6817	0.3531	1.01	<0.01
TAG 82	TAG(18:0_/17:1/_18:1)	C56H104O6	0.744	0.4155	1.073	<0.01
TAG 91	TAG(13:0_/17:0/_22:2)	C55H102O6	1.347	1.018	1.676	<0.01
TAG 93	TAG(17:0_/13:0/_22:1)	C55H104O6	1.663	1.334	1.992	<0.01
TAG 95	TAG(16:0_/17:0/_19:0)	C55H106O6	0.9833	0.6547	1.312	<0.01
TAG 102	TAG(12:0_/20:1/_19:1)	C54H100O6	1.112	0.783	1.44	<0.01
TAG 104	TAG(15:1_18:0_18:0)	C54H102O6	0.8823	0.5538	1.211	<0.01
TAG 121	TAG(17:0_/15:0/_18:0)	C53H102O6	0.4869	0.1583	0.8155	<0.01
TAG 122	TAG(16:0_17:0_17:0)	C53H102O6	0.4663	0.1377	0.7948	<0.01
TAG 135	TAG(15:1_17:0_17:0)	C52H98O6	0.6552	0.3266	0.9837	<0.01
TAG 148	TAG(14:0_14:0_20:0)	C51H98O6	0.4781	0.1495	0.8067	<0.01
TAG 151	TAG(15:0_15:0_18:0)	C51H98O6	0.3325	0.0039	0.6611	0.04
TAG 163	TAG(12:0_/18:4/_16:0)	C49H86O6	0.4274	0.0988	0.7559	<0.01
TAG 164	TAG(14:1_14:1_18:2)	C49H86O6	0.9875	0.6589	1.316	<0.01
TAG 174	TAG(15:0_15:0_16:0)	C49H94O6	0.5717	0.2431	0.9002	<0.01
TAG 180	TAG(12:0_/17:2/_15:1)	C47H84O6	1.091	0.7623	1.419	<0.01
TAG 193	TAG(12:0_12:0_18:3)	C45H80O6	0.6627	0.3341	0.9912	<0.01
TAG 199	TAG(12:0_14:1_14:1)	C43H78O6	1.17	0.8418	1.499	<0.01
TAG 201	TAG(12:0_/13:0/_15:1)	C43H80O6	1.075	0.7468	1.404	<0.01
TAG 203	TAG(12:0_/15:0/_13:0)	C43H82O6	1.009	0.68	1.337	<0.01
TAG 205	TAG(12:0_13:0_13:0)	C41H78O6	0.9777	0.6491	1.306	<0.01
◊Tentative fatty acid composition is listed using _ to represent unknown sn-position; / and bolded fatty acid to represent sn-2 positioning tentatively identified

## Sheet: Supplementary table 4
Supplementary Table 4. Average concentrations of all 205 triacylglycerides identified in each sample type
ID Number	Tentative fatty acid composition◊	Formula	Morning Pre-feed	95% Confidence interval		Morning Post-feed	95% Confidence interval		Noon Pre-feed (first)	95% Confidence interval		Noon Pre-feed (second)	95% Confidence interval		Evening Pre-feed	95% Confidence interval		Evening Post-feed	95% Confidence interval
TAG 1	TAG(19:1_/20:1/_22:6)	C64H108O6	0.00262348	0.00182353	0.00342344	0.00651409	0.00223536	0.0107928	0.00290268	0.00189065	0.0039147	0.00267824	0.00156404	0.00379245	0.0023218	0.00112969	0.0035139	0.004698	0.0031348	0.0062612
TAG 2	TAG(18:3_/22:0/_20:5)	C63H106O6	0.00400795	0.00228136	0.00573454	0.0116804	0.00358768	0.0197731	0.00643993	0.00340304	0.00947682	0.00586818	0.00241875	0.00931761	0.00426954	0.00199882	0.00654026	0.00957547	0.0048818	0.0142691
TAG 3	TAG(18:2_/20:0/_22:4)	C63H110O6	0.00121495	0.00066264	0.00176726	0.00352893	0.000479826	0.00657804	0.00161585	0.000651268	0.00258042	0.00175374	0.000890968	0.00261651	0.00130963	0.000701555	0.0019177	0.00301904	0.00197426	0.00406382
TAG 4	TAG(18:2_/20:2/_22:2)	C63H110O6	0.00646939	0.00490795	0.00803083	0.017815	0.00648167	0.0291483	0.0092659	0.00657326	0.0119585	0.00890545	0.00618329	0.0116276	0.00645715	0.00398677	0.00892753	0.014483	0.0105985	0.0183675
TAG 5	TAG(18:2_/22:2/_20:1)	C63H112O6	0.00865943	0.0064397	0.0108792	0.0224142	0.0103457	0.0344826	0.0110738	0.00840828	0.0137393	0.00980641	0.00667657	0.0129363	0.00879889	0.00553967	0.0120581	0.0162005	0.012295	0.020106
TAG 6	TAG(19:1_19:1_22:2)	C63H114O6	0.0129091	0.00937472	0.0164435	0.032754	0.0121567	0.0533513	0.0145407	0.0106137	0.0184676	0.0137697	0.00948335	0.0180561	0.0117662	0.00537961	0.0181528	0.0229634	0.0167352	0.0291915
TAG 7	TAG(18:1_/22:1/_20:1)	C63H116O6	0.00170283	0.000485605	0.00292006	0.00442077	0	0.010546	0.00121069	0.000305985	0.00211539	0.00219322	0.000774042	0.00361239	0.000425481	0	0.000985018	0.00371132	0.00181855	0.0056041
TAG 8	TAG(18:1_/22:1/_20:1)	C63H116O6	0.0161893	0.0132856	0.0190929	0.0400611	0.0120416	0.0680805	0.0169023	0.00851042	0.0252942	0.0171725	0.0107804	0.0235647	0.0165014	0.00513657	0.0278662	0.0284567	0.0195494	0.037364
TAG 9	TAG(18:1_/22:1/_20:0)	C63H118O6	0.00344933	0.0028202	0.00407847	0.00823174	0.00234306	0.0141204	0.0035464	0.00166273	0.00543006	0.00341633	0.00180767	0.00502499	0.00353799	0.00111809	0.00595789	0.00572904	0.0036541	0.00780398
TAG 10	TAG(18:1_/20:0/_22:1)	C63H118O6	0.00812975	0.00628022	0.00997929	0.0185974	0.00693147	0.0302634	0.00995855	0.00575672	0.0141604	0.00763868	0.00444764	0.0108297	0.0090366	0.002145	0.0159282	0.0126359	0.00770728	0.0175646
TAG 11	TAG(18:1_/20:0/_22:0)	C63H120O6	0.00152672	0.000889176	0.00216427	0.00345694	0.00108524	0.00582865	0.00204644	0.000898125	0.00319475	0.00139473	0.000675646	0.00211381	0.00188397	0.000515422	0.00325252	0.00236332	0.00111969	0.00360696
TAG 12	TAG(22:0_/18:1/_20:0)	C63H120O6	0.00170576	0.00122109	0.00219042	0.00377561	0.000458349	0.00709288	0.00207147	0.000869725	0.00327322	0.00167252	0.000903227	0.00244181	0.00201326	0.000389105	0.00363742	0.00279016	0.00160993	0.00397038
TAG 13	TAG(20:4_/17:0/_22:5)	C62H102O6	0.00149709	0.00112604	0.00186814	0.00268007	0.000842928	0.00451721	0.00165237	0.000805834	0.0024989	0.00189424	0.00106945	0.00271902	0.00127924	0.000776173	0.0017823	0.00325462	0.00216797	0.00434127
TAG 14	TAG(19:1_/18:3/_22:5)	C62H102O6	0.00829659	0.00653513	0.0100581	0.0166238	0.00818159	0.025066	0.0128303	0.00898726	0.0166733	0.0116436	0.00873693	0.0145502	0.00876102	0.0064547	0.0110673	0.0180916	0.0138463	0.0223369
TAG 15	TAG(18:3_/20:2/_21:0)	C62H110O6	0.00287243	0.00222907	0.00351579	0.00702943	0.00414147	0.0099174	0.0035567	0.00220296	0.00491044	0.00392634	0.00290098	0.0049517	0.00281343	0.00204465	0.0035822	0.00597219	0.00449393	0.00745045
TAG 16	TAG(19:1_20:2_20:2)	C62H110O6	0.00629633	0.00497599	0.00761668	0.0145713	0.00715913	0.0219835	0.00894022	0.00548867	0.0123918	0.00694768	0.00464386	0.0092515	0.00622193	0.00250186	0.00994199	0.0113833	0.00779636	0.0149702
TAG 17	TAG(19:1_/20:2/_20:1)	C62H112O6	0.00309507	0.00215285	0.00403729	0.00761	0.00241707	0.0128029	0.00365739	0.00193393	0.00538085	0.00325005	0.00184369	0.00465641	0.00266305	0.00150737	0.00381873	0.00571621	0.00361367	0.00781874
TAG 18	TAG(19:1_20:1_20:1)	C62H114O6	0.00470929	0.00355314	0.00586545	0.0116291	0.00308919	0.020169	0.00534709	0.00312479	0.0075694	0.00479217	0.00268794	0.00689639	0.00435949	0.00212692	0.00659205	0.00840215	0.0052246	0.0115797
TAG 19	TAG(19:0_20:1_20:1)	C62H116O6	0.00369846	0.00288003	0.0045169	0.00867224	0.002397	0.0149475	0.00430028	0.00256527	0.00603529	0.00344587	0.00186996	0.00502178	0.00365599	0.00166865	0.00564333	0.00585773	0.00332264	0.00839281
TAG 20	TAG(19:0_20:0_20:0)	C62H120O6	0.000862554	0.000394054	0.00133105	0.00337619	0.00214559	0.0046068	0.00164345	0.000922237	0.00236465	0.00139649	0.000478996	0.00231399	0.00135174	0.000935868	0.00176762	0.00164142	0.000679604	0.00260323
TAG 21	TAG(18:3_/18:4/_22:0)	C61H104O6	0.101923	0.0560492	0.147797	0.284155	0.0752454	0.493065	0.130461	0.0380734	0.222848	0.154634	0.0747297	0.234539	0.103341	0.0454454	0.161237	0.237159	0.116798	0.35752
TAG 22	TAG(18:2_18:2_22:3)	C61H104O6	0.00283792	0.00205761	0.00361823	0.00744434	0.00241923	0.0124694	0.00365657	0.00209301	0.00522012	0.00287907	0.00157782	0.00418033	0.0023499	0.00144053	0.00325926	0.00504732	0.00333017	0.00676447
TAG 23	TAG(16:0_/22:2/_20:4)	C61H106O6	0.123831	0.0898045	0.157856	0.256136	0.102601	0.409671	0.176513	0.0931557	0.259871	0.18976	0.130531	0.248989	0.115125	0.065298	0.164952	0.297139	0.208029	0.38625
TAG 24	TAG(18:3_18:3_22:0)	C61H106O6	0.0152683	0.00901552	0.0215212	0.0416352	0.0122561	0.0710144	0.0219041	0.00697806	0.0368302	0.0229265	0.00614621	0.0397067	0.0188819	0.00473312	0.0330307	0.0353094	0.0100267	0.0605922
TAG 25	TAG(18:3_20:1_20:1)	C61H108O6	0.0277141	0.0210361	0.0343922	0.0565828	0.0258067	0.087359	0.0439378	0.0278293	0.0600462	0.0425955	0.0303315	0.0548595	0.0259646	0.0148048	0.0371244	0.0659854	0.0482469	0.0837239
TAG 26	TAG(18:1_/18:3/_22:1)	C61H108O6	0.0582966	0.046093	0.0705001	0.154347	0.0718966	0.236798	0.0878653	0.0615301	0.114201	0.0826193	0.061585	0.103654	0.0573468	0.0348725	0.0798211	0.129913	0.0982298	0.161595
TAG 27	TAG(18:2_/20:1/_20:2)	C61H108O6	0.00222103	0.00159555	0.0028465	0.00600698	0.00269178	0.00932217	0.00310251	0.00185847	0.00434655	0.00247577	0.00127464	0.0036769	0.00228195	0.00123383	0.00333006	0.00427466	0.00282159	0.00572773
TAG 28	TAG(18:1_/20:1/_20:2)	C61H110O6	0.00543308	0.00208371	0.00878244	0.0194468	0.00333988	0.0355538	0.020183	0.0168163	0.0235497	0.0115924	0.00523564	0.0179491	0.0120412	0.00660089	0.0174816	0.0181362	0.00827446	0.0279979
TAG 29	TAG(19:1_/18:3/_21:0)	C61H110O6	0.0433564	0.0318284	0.0548844	0.111837	0.0455901	0.178084	0.0530501	0.0411867	0.0649135	0.0521544	0.0384382	0.0658707	0.0355123	0.0191122	0.0519124	0.0849437	0.0672029	0.102684
TAG 30	TAG(18:1_20:1_20:1)	C61H112O6	0.081328	0.066059	0.0965969	0.216941	0.0696538	0.364227	0.100327	0.0750192	0.125636	0.0971299	0.0694566	0.124803	0.0731137	0.0424234	0.103804	0.160557	0.125659	0.195454
TAG 31	TAG(18:1_/20:1/_20:0)	C61H114O6	0.0143466	0.00995155	0.0187417	0.0421099	0.013151	0.0710687	0.0198088	0.0144326	0.025185	0.019029	0.0132247	0.0248332	0.0121059	0.00543834	0.0187734	0.0313044	0.024164	0.0384447
TAG 32	TAG(19:1_19:1_20:0)	C61H114O6	0.0756619	0.0631841	0.0881397	0.194377	0.0492354	0.339519	0.0945727	0.0609833	0.128162	0.0844267	0.0529026	0.115951	0.0726066	0.0331675	0.112046	0.139651	0.0950817	0.184221
TAG 33	TAG(19:1_/18:0/_21:0)	C61H116O6	0.0155273	0.0129186	0.0181361	0.0402185	0.010218	0.070219	0.0194989	0.0126284	0.0263695	0.0174466	0.0108634	0.0240298	0.0153256	0.00659852	0.0240528	0.0286553	0.0195173	0.0377933
TAG 34	TAG(19:1_/18:0/_21:0)	C61H116O6	0.0213317	0.0160051	0.0266583	0.0474439	0.0194803	0.0754075	0.0280752	0.0163678	0.0397827	0.0206882	0.0130664	0.02831	0.0224283	0.00813814	0.0367186	0.0342783	0.0221266	0.0464299
TAG 35	TAG(19:0_/18:0/_21:0)	C61H118O6	0.00441714	0.00334579	0.0054885	0.00965714	0.00419279	0.0151215	0.00568719	0.00312803	0.00824636	0.00408873	0.00212615	0.00605132	0.00419391	0.00115095	0.00723687	0.00704328	0.0042259	0.00986067
TAG 36	TAG(14:0_22:0_22:0)	C61H118O6	0.00315852	0.00240937	0.00390766	0.00800205	0.00486158	0.0111425	0.00428208	0.00283518	0.00572899	0.00440503	0.00305222	0.00575783	0.00387362	0.00297135	0.0047759	0.00655263	0.00505917	0.0080461
TAG 37	TAG(20:3_/15:0/_22:5)	C60H100O6	0.00319507	0.00221474	0.0041754	0.00608285	0.00097812	0.0111876	0.00414851	0.00167487	0.00662215	0.00398815	0.00171463	0.00626167	0.00281585	0.001317	0.0043147	0.00568093	0.00216578	0.00919608
TAG 38	TAG(17:0_/20:0/_20:5)	C60H106O6	0.00372275	0.00263038	0.00481512	0.00755308	0.003953	0.0111532	0.00570541	0.00315627	0.00825455	0.00571463	0.00403698	0.00739227	0.00341523	0.002097	0.00473345	0.00866047	0.00651568	0.0108053
TAG 39	TAG(17:2_/22:2/_18:1)	C60H106O6	0.0021399	0.000569354	0.00371044	0.0044614	0	0.0116683	0.00291966	0.000724669	0.00511465	0.00204037	0.000339019	0.00374172	0.00160831	0.000461429	0.0027552	0.00258246	0.000408537	0.00475638
TAG 40	TAG(17:2_/22:2/_18:1)	C60H106O6	0.0229309	0.0179998	0.027862	0.0562001	0.0264072	0.085993	0.0325188	0.0210918	0.0439459	0.0276584	0.0191993	0.0361176	0.0230939	0.0107074	0.0354804	0.0439407	0.0310295	0.0568519
TAG 41	TAG(17:2_/22:1/_18:1)	C60H108O6	0.00565757	0.00412339	0.00719176	0.0152979	0.004906	0.0256897	0.00770879	0.00522597	0.0101916	0.00716942	0.00517863	0.00916021	0.0049268	0.00352295	0.00633066	0.0117035	0.00904746	0.0143595
TAG 42	TAG(18:1_/17:1/_22:1)	C60H110O6	0.014283	0.010076	0.01849	0.0385302	0.010689	0.0663714	0.0180693	0.011682	0.0244566	0.0170267	0.0113493	0.0227041	0.0123423	0.00766514	0.0170195	0.0284894	0.0199056	0.0370732
TAG 43	TAG(18:1_/17:1/_22:0)	C60H112O6	0.00310258	0.0020704	0.00413475	0.00771902	0.000713332	0.0147247	0.0036002	0.00167207	0.00552833	0.00447635	0.00239999	0.0065527	0.00275233	0.0016207	0.00388396	0.00598758	0.00353389	0.00844127
TAG 44	TAG(18:1_/17:1/_22:0)	C60H112O6	0.0195073	0.0139498	0.0250648	0.0520545	0.0101798	0.0939292	0.0241011	0.014807	0.0333952	0.0215702	0.0129276	0.0302128	0.0181804	0.0094717	0.0268892	0.0376215	0.0237836	0.0514595
TAG 45	TAG(17:1_/18:0/_22:0)	C60H114O6	0.00678076	0.00531767	0.00824385	0.0161715	0.00669076	0.0256522	0.00871748	0.00573258	0.0117024	0.00753755	0.00488018	0.0101949	0.00659002	0.00358824	0.0095918	0.0123085	0.00863008	0.0159868
TAG 46	TAG(18:0_18:0_21:0)	C60H116O6	0.00466854	0.00366877	0.00566831	0.0122264	0.00732574	0.017127	0.00768011	0.00567843	0.00968179	0.00741609	0.00569526	0.00913692	0.00484644	0.00340141	0.00629146	0.0103603	0.00792366	0.012797
TAG 47	TAG(18:2_18:2_20:2)	C59H102O6	0.0114168	0.00918509	0.0136486	0.0298562	0.0113069	0.0484054	0.0160892	0.0111433	0.0210352	0.0386593	0	0.0844417	0.0105233	0.00703185	0.0140147	0.023595	0.0185034	0.0286866
TAG 48	TAG(16:0_/18:0/_22:5)	C59H104O6	0.315083	0.248426	0.38174	0.648786	0.322747	0.974826	0.467076	0.274197	0.659956	0.464698	0.296368	0.633028	0.284578	0.152892	0.416265	0.749829	0.550008	0.94965
TAG 49	TAG(17:2_17:2_22:1)	C59H104O6	0.00754738	0.00599521	0.00909955	0.019315	0.00794384	0.0306862	0.010161	0.00700658	0.0133153	0.0143305	0.00576964	0.0228914	0.00733406	0.00442742	0.0102407	0.0153262	0.0116006	0.0190517
TAG 50	TAG(17:0_/19:0/_20:4)	C59H106O6	0.0668517	0.0532015	0.080502	0.114287	0.0432089	0.185365	0.0994764	0.059567	0.139386	0.0714387	0.0324402	0.110437	0.0627365	0.0335002	0.0919728	0.140032	0.0909336	0.18913
TAG 51	TAG(18:2_19:1_19:1)	C59H106O6	0.00323365	0.00252122	0.00394609	0.00868664	0.00487457	0.0124987	0.00441526	0.00286544	0.00596508	0.0208762	0	0.051898	0.00348044	0.00241283	0.00454805	0.00707176	0.00519821	0.0089453
TAG 52	TAG(18:0_/18:4/_20:0)	C59H106O6	0.199453	0.158347	0.240559	0.514788	0.275719	0.753856	0.288806	0.210144	0.367468	0.285715	0.21787	0.35356	0.171934	0.0914468	0.25242	0.439243	0.346217	0.53227
TAG 53	TAG(18:3_/17:0/_21:0)	C59H108O6	0.241937	0.194293	0.289581	0.64261	0.283538	1.00168	0.319446	0.227383	0.411508	0.301619	0.198389	0.40485	0.204108	0.11178	0.296436	0.512725	0.416431	0.609019
TAG 54	TAG(21:0_/13:0/_22:2)	C59H110O6	0.038806	0.0201309	0.0574811	0.0782364	0.013638	0.142835	0.017707	0	0.03545	0.0274604	0	0.0590646	0.0105523	0	0.0250158	0.0316249	0	0.067655
TAG 55	TAG(18:1_/19:0/_19:1)	C59H110O6	0.27359	0.227193	0.319987	0.710691	0.280307	1.14108	0.371886	0.268413	0.475358	0.347992	0.258451	0.437534	0.248941	0.14366	0.354222	0.556214	0.439539	0.67289
TAG 56	TAG(18:1_19:0_19:0)	C59H112O6	0.0990657	0.0743794	0.123752	0.23714	0.0962279	0.378053	0.132046	0.0808013	0.18329	0.113316	0.0730453	0.153586	0.0959651	0.0411441	0.150786	0.182254	0.120682	0.243825
TAG 57	TAG(18:0_19:0_19:0)	C59H114O6	0.0096705	0.00745246	0.0118885	0.0242255	0.0143858	0.0340653	0.015335	0.011375	0.0192949	0.0132241	0.00898423	0.0174639	0.00968365	0.0063566	0.0130107	0.0199786	0.0150021	0.0249551
TAG 58	TAG(20:5_/13:0/_22:0)	C58H108O6	0.00368856	0.0012426	0.00613452	0.00912855	0.00128072	0.0169764	0.00689317	0.00268019	0.0111062	0.00701208	0.00353343	0.0104907	0.00430854	0.00172515	0.00689193	0.0105449	0.00510368	0.0159862
TAG 59	TAG(17:2_19:1_19:1)	C58H104O6	0.00839719	0.00639014	0.0104042	0.0208608	0.0103007	0.0314208	0.0122391	0.00822964	0.0162485	0.0111785	0.00860778	0.0137492	0.00850027	0.00413769	0.0128628	0.017018	0.0128299	0.0212062
TAG 60	TAG(16:1_/20:2/_19:1)	C58H104O6	0.0429457	0.0319637	0.0539278	0.0905491	0.0333809	0.147717	0.0576579	0.0402381	0.0750778	0.0583892	0.0439294	0.0728491	0.0372506	0.024079	0.0504221	0.0938997	0.074751	0.113048
TAG 61	TAG(18:1_/17:2/_20:1)	C58H104O6	0.00605865	0.00460896	0.00750835	0.0172277	0.010054	0.0244014	0.0110159	0.00742282	0.014609	0.00943161	0.00574158	0.0131216	0.00635609	0.0041612	0.00855098	0.0140736	0.00991758	0.0182296
TAG 62	TAG(17:2_/19:0/_19:1)	C58H106O6	0.00869263	0.00636302	0.0110222	0.0170808	0.00737164	0.0267899	0.01098	0.00607425	0.0158858	0.00922508	0.00628015	0.01217	0.00583362	0.0028407	0.00882655	0.0151768	0.0101814	0.0201723
TAG 63	TAG(17:1_19:1_19:1)	C58H106O6	0.076602	0.060398	0.092806	0.217567	0.0660262	0.369108	0.104543	0.0749179	0.134168	0.103112	0.0764099	0.129814	0.0685923	0.0449108	0.0922739	0.165587	0.13363	0.197545
TAG 64	TAG(17:1_/20:1/_18:0)	C58H108O6	0.0159286	0.0121644	0.0196929	0.0300652	0.0158264	0.0443039	0.0223739	0.0150065	0.0297412	0.0166069	0.0118082	0.0214056	0.0122157	0.00707049	0.0173608	0.02845	0.0197951	0.0371049
TAG 65	TAG(17:1_/20:1/_18:0)	C58H108O6	0.0710671	0.0564328	0.0857014	0.191084	0.0546467	0.327521	0.0962806	0.0642559	0.128305	0.0888533	0.0624765	0.11523	0.0650685	0.0395669	0.0905701	0.144885	0.107036	0.182734
TAG 66	TAG(18:0_/17:1/_20:0)	C58H110O6	0.028334	0.0204492	0.0362188	0.0708184	0.0207105	0.120926	0.0357897	0.0228748	0.0487046	0.0322307	0.0215946	0.0428668	0.0263895	0.0137573	0.0390218	0.0533276	0.0352633	0.0713918
TAG 67	TAG(17:0_19:0_19:0)	C58H112O6	0.00840114	0.00655367	0.0102486	0.0212705	0.0124476	0.0300935	0.013047	0.00971689	0.0163772	0.0118425	0.00813422	0.0155509	0.00836944	0.00565343	0.0110854	0.0177802	0.0133911	0.0221693
TAG 68	TAG(15:1_/17:1/_22:6)	C57H94O6	0.0573877	0.00592443	0.108851	0.153169	0	0.439803	0.0606504	0.0256176	0.0956833	0.059403	0	0.119344	0.0393015	0.00317853	0.0754244	0.104456	0	0.211747
TAG 69	TAG(17:2_/15:1/_22:2)	C57H100O6	0.00293038	0.00101797	0.00484279	0.0102213	0.00274701	0.0176956	0.0033756	0.00140076	0.00535043	0.00332532	0.000967965	0.00568268	0.00259618	0.000703372	0.00448899	0.00491618	0.00157739	0.00825497
TAG 70	TAG(15:1_/22:2/_17:2)	C57H100O6	0.0524154	0.0407361	0.0640947	0.136858	0.0602661	0.21345	0.0760899	0.0508707	0.101309	0.068168	0.052666	0.0836701	0.0507708	0.0279488	0.0735928	0.107585	0.0827639	0.132406
TAG 71	TAG(18:0_18:0_18:3)	C57H104O6	0.649096	0.479313	0.81888	1.70109	0.873636	2.52854	0.821825	0.442314	1.20134	0.830169	0.452542	1.2078	0.631803	0.341739	0.921866	1.34197	0.742437	1.9415
TAG 72	TAG(19:0_/15:1/_20:0)	C57H108O6	0.4296	0.342143	0.517056	1.13397	0.534583	1.73336	0.613736	0.431021	0.796451	0.603347	0.439041	0.767653	0.392311	0.191272	0.593351	0.9238	0.708866	1.13873
TAG 73	TAG(16:1_19:0_19:0)	C57H108O6	0.537014	0.417298	0.656729	1.35395	0.688825	2.01908	0.785278	0.537006	1.03355	0.726108	0.540214	0.912003	0.521607	0.254213	0.789001	1.10124	0.821394	1.38108
TAG 74	TAG(16:0_16:0_22:0)	C57H110O6	0.00894867	0.00398318	0.0139141	0.0212159	0.0064347	0.0359972	0.00593702	0	0.0124552	0.00471097	0	0.00982791	0.00587881	0	0.0123055	0.00513007	0	0.0108611
TAG 75	TAG(16:0_/17:0/_21:0)	C57H110O6	0.0280309	0.0200472	0.0360146	0.073341	0.040441	0.106241	0.0455539	0.029729	0.0613787	0.0386973	0.0212952	0.0560993	0.0280184	0.0160555	0.0399813	0.0584798	0.0387632	0.0781963
TAG 76	TAG(14:1_/22:3/_17:2)	C56H96O6	0.014523	0.00792065	0.0211254	0.038258	0.01148	0.065036	0.0177987	0.00921336	0.026384	0.020097	0.0139435	0.0262505	0.0127977	0.00816428	0.0174312	0.030181	0.0229513	0.0374107
TAG 77	TAG(14:1_/18:3/_21:0)	C56H100O6	0.0297056	0.0229321	0.0364791	0.0775745	0.037959	0.11719	0.046964	0.0329891	0.0609388	0.0441815	0.0322267	0.0561363	0.0327383	0.025357	0.0401196	0.0653787	0.0510014	0.0797559
TAG 78	TAG(14:1_/22:1/_17:2)	C56H100O6	0.0340406	0.0192656	0.0488157	0.100142	0.0527135	0.14757	0.0623761	0.0338747	0.0908775	0.0535524	0.0226058	0.084499	0.0333343	0.0210522	0.0456164	0.0794672	0.0448299	0.114104
TAG 79	TAG(17:1_18:1_18:1)	C56H102O6	0.0120778	0.00793303	0.0162225	0.0298302	0.0044718	0.0551886	0.0202442	0.012788	0.0277003	0.0182904	0.0127303	0.0238505	0.0102316	0.00605652	0.0144067	0.0296969	0.020415	0.0389788
TAG 80	TAG(18:0_/17:2/_18:1)	C56H102O6	0.538035	0.413011	0.663059	1.49676	0.616024	2.3775	0.777343	0.518729	1.03596	0.780966	0.57555	0.986382	0.553057	0.405316	0.700799	1.23473	0.943043	1.52643
TAG 81	TAG(18:0_/17:1/_18:1)	C56H104O6	0.116798	0.0878156	0.145781	0.239503	0.109894	0.369112	0.131227	0.076995	0.185459	0.164239	0.119098	0.209379	0.116705	0.0812014	0.152209	0.261977	0.198837	0.325117
TAG 82	TAG(18:0_/17:1/_18:1)	C56H104O6	0.619678	0.487421	0.751934	1.7088	0.626377	2.79121	0.904168	0.615281	1.19306	0.881265	0.655846	1.10668	0.638703	0.465095	0.81231	1.38272	1.06835	1.69709
TAG 83	TAG(17:1_18:0_18:0)	C56H106O6	0.0444881	0	0.103614	0.201188	0	0.76593	0.0583987	0	0.134717	0.179477	0.0548255	0.304128	0.0532456	0	0.132943	0.292207	0.0878565	0.496556
TAG 84	TAG(14:1_/16:1/_22:6)	C55H90O6	0.055649	0.0204614	0.0908367	0.249198	0	0.51912	0.0669468	0.00445427	0.129439	0.116881	0.0479037	0.185859	0.0711696	0.0288646	0.113475	0.186318	0.0768502	0.295786
TAG 85	TAG(15:0_/17:2/_20:3)	C55H96O6	0.009058	0.00670065	0.0114154	0.0229411	0.0125551	0.0333272	0.0137369	0.00950643	0.0179675	0.0129171	0.0092261	0.0166082	0.011331	0.007909	0.0147531	0.0192309	0.0149726	0.0234891
TAG 86	TAG(15:1_/20:1/_17:2)	C55H98O6	0.0121488	0.00870572	0.0155919	0.0331401	0.0137688	0.0525114	0.0174242	0.0118214	0.023027	0.0176264	0.0128569	0.0223959	0.0133301	0.0104053	0.0162549	0.026629	0.0209861	0.0322719
TAG 87	TAG(15:1_/17:2/_20:1)	C55H98O6	0.0203849	0.014913	0.0258567	0.0574422	0.0236864	0.091198	0.0281309	0.0185281	0.0377338	0.0292096	0.0212212	0.0371979	0.0213634	0.0158054	0.0269215	0.0456531	0.03431	0.0569962
TAG 88	TAG(17:2_/15:1/_20:1)	C55H98O6	0.0196154	0.0126847	0.0265461	0.0544575	0.022876	0.0860389	0.0298812	0.0181588	0.0416036	0.028069	0.0170067	0.0391313	0.0191332	0.0139898	0.0242766	0.0434782	0.0309227	0.0560338
TAG 89	TAG(17:1_/16:1/_19:1)	C55H100O6	0.00177364	0.000749437	0.00279785	0.00214707	0	0.00482105	0.0041957	0.0021996	0.0061918	0.00210852	0.000616669	0.00360036	0.00121638	0	0.00248738	0.00378542	0.00111284	0.00645801
TAG 90	TAG(17:1_/16:1/_19:1)	C55H100O6	0.0410395	0.0281173	0.0539616	0.120299	0.0459641	0.194634	0.0589682	0.0384141	0.0795224	0.0597082	0.0426809	0.0767355	0.0337587	0.0183872	0.0491303	0.0938237	0.0700771	0.11757
TAG 91	TAG(13:0_/17:0/_22:2)	C55H102O6	1.12902	0.860125	1.39793	2.95055	1.5422	4.3589	1.47474	0.859045	2.09044	1.71101	1.20411	2.2179	1.2671	0.953739	1.58046	2.61412	1.89222	3.33602
TAG 92	TAG(16:1_/18:0/_18:1)	C55H102O6	0.00143288	0.000561742	0.00230402	0.00332899	0	0.0067092	0.0014301	6.04298e-05	0.00279977	0.00125923	0	0.00298101	0.00100525	0	0.00206924	0.00265243	0	0.00557461
TAG 93	TAG(17:0_/13:0/_22:1)	C55H104O6	1.41388	1.08999	1.73777	3.71532	1.82559	5.60505	1.85078	1.10889	2.59267	2.16141	1.54824	2.77457	1.58422	1.22888	1.93956	3.24727	2.46695	4.02758
TAG 94	TAG(16:1_18:0_18:0)	C55H104O6	0.00411494	0	0.0111414	0.00389486	0	0.0111477	0.000770347	0	0.0018876	0.000303805	0	0.000899253	0.000334816	0	0.000797084	0.000900864	0	0.00266652
TAG 95	TAG(16:0_/17:0/_19:0)	C55H106O6	0.849686	0.660049	1.03932	2.22317	1.01691	3.42943	1.28347	0.887252	1.67969	1.24089	0.910054	1.57172	0.869541	0.610712	1.12837	1.85283	1.43158	2.27408
TAG 96	TAG(14:1_/20:4/_17:2)	C54H90O6	0.000239524	0	0.000708981	0.00811894	0	0.0195634	0.00410348	0.000647111	0.00755984	0.00348871	0.000503958	0.00647346	0.000398963	0	0.00118092	0.00335562	0	0.0067561
TAG 97	TAG(14:1_/20:2/_17:2)	C54H94O6	0.00545032	0	0.0120677	0.0102136	0	0.0216174	0.00427599	0.000541281	0.0080107	0.00480376	0.00178489	0.00782264	0.00367532	0.00156616	0.00578447	0.00706046	0.00313359	0.0109873
TAG 98	TAG(14:1_/20:2/_17:2)	C54H94O6	0.00770077	0	0.0164503	0.0136611	0.00214082	0.0251813	0.00823074	0.00426525	0.0121962	0.00621372	0.00319597	0.00923147	0.00312466	0.00116225	0.00508708	0.0126212	0.00693906	0.0183032
TAG 99	TAG(17:0_17:2_17:2)	C54H96O6	0.00644647	0.00246493	0.010428	0.049052	0	0.106378	0.0195962	0.00453628	0.0346562	0.0251868	0.0108815	0.0394922	0.012554	0.00160323	0.0235047	0.0315776	0.0181257	0.0450296
TAG 100	TAG(14:1_/20:1/_17:2)	C54H96O6	0.0328623	0.0154289	0.0502956	0.0802704	0.0447413	0.1158	0.0497952	0.0298557	0.0697347	0.048463	0.0233075	0.0736186	0.0294399	0.0226225	0.0362573	0.0680797	0.0399342	0.0962251
TAG 101	TAG(15:1_/20:0/_16:1)	C54H100O6	0.0323743	0.0177015	0.047047	0.0833363	0.00406272	0.16261	0.0520856	0.0293699	0.0748013	0.0489399	0.0316659	0.0662139	0.0292028	0.0147676	0.043638	0.0745779	0.0443208	0.104835
TAG 102	TAG(12:0_/20:1/_19:1)	C54H100O6	0.903192	0.662159	1.14422	2.48573	0.853759	4.11771	1.34718	0.905593	1.78877	1.37063	0.977364	1.7639	0.991233	0.777802	1.20466	2.10284	1.6161	2.58958
TAG 103	TAG(15:1_18:0_18:0)	C54H102O6	0.215959	0.148401	0.283517	0.615352	0.144955	1.08575	0.329083	0.205194	0.452972	0.327252	0.22053	0.433973	0.229551	0.176753	0.282348	0.509498	0.37088	0.648117
TAG 104	TAG(15:1_18:0_18:0)	C54H102O6	0.751545	0.558686	0.944403	2.03486	0.687751	3.38197	1.12143	0.74146	1.50139	1.0906	0.781604	1.3996	0.800926	0.620569	0.981282	1.68324	1.25636	2.11012
TAG 105	TAG(15:0_18:0_18:0)	C54H104O6	0.174703	0.124466	0.224939	0.460269	0.0870711	0.833467	0.267269	0.164489	0.370049	0.251457	0.173564	0.32935	0.180608	0.136003	0.225212	0.394454	0.27624	0.512669
TAG 106	TAG(16:0_16:0_19:0)	C54H104O6	0.0836993	0.0526045	0.114794	0.223036	0.102106	0.343966	0.131484	0.0684289	0.19454	0.118452	0.0574797	0.179424	0.0757157	0.0477208	0.103711	0.182283	0.110497	0.254069
TAG 107	TAG(14:1_18:4_18:4)	C53H84O6	0.000357254	0	0.00105746	0.00372734	0	0.00896551	0.00134077	0	0.00279817	0.00154102	0.000171634	0.00291041	0.00094851	0	0.0019983	0.00241301	0.000706977	0.00411904
TAG 108	TAG(14:1_14:1_22:6)	C53H86O6	0.026383	0.0106026	0.0421634	0.135386	0	0.284697	0.0326845	0.000394873	0.0649742	0.0590944	0.0248788	0.0933101	0.0308412	0.0153215	0.046361	0.0951243	0.0428576	0.147391
TAG 109	TAG(14:1_14:1_22:6)	C53H86O6	0.00324014	0.00190482	0.00457545	0.0138063	0.00243437	0.0251783	0.00639849	0.00325152	0.00954546	0.00796233	0.00432375	0.0116009	0.00444587	0.00235131	0.00654042	0.0111594	0.00669476	0.015624
TAG 110	TAG(14:1_18:3_18:3)	C53H88O6	0.109199	0.0399326	0.178465	0.394762	0	0.930511	0.178227	0.0310387	0.325416	0.228383	0.0981421	0.358625	0.117267	0.0602024	0.174331	0.347883	0.163878	0.531888
TAG 111	TAG(14:1_/18:2/_18:3)	C53H90O6	0.103758	0.0399716	0.167544	0.531922	0	1.06552	0.183331	0.0924051	0.274256	0.27546	0.14168	0.409241	0.173875	0.10127	0.24648	0.413053	0.23695	0.589155
TAG 112	TAG(17:2_/15:1/_18:2)	C53H92O6	0.00385883	0.00177652	0.00594113	0.00705715	0	0.0177422	0.00427769	0.00123706	0.00731831	0.00375964	0.000771851	0.00674742	0.0025401	0.000323806	0.00475638	0.00530616	0.00145697	0.00915535
TAG 113	TAG(12:0_/18:4/_20:1)	C53H92O6	0.0575724	0.0341706	0.0809742	0.143695	0.0479214	0.239468	0.0878989	0.0536866	0.122111	0.0877534	0.0508365	0.12467	0.0739739	0.0482954	0.0996524	0.126235	0.087681	0.164789
TAG 114	TAG(14:1_14:1_22:2)	C53H94O6	0.00434906	0.00274544	0.00595268	0.0110831	0.00419369	0.0179726	0.00609546	0.00374607	0.00844485	0.00661682	0.00428466	0.00894899	0.00541231	0.00366708	0.00715755	0.0096869	0.00732629	0.0120475
TAG 115	TAG(14:1_14:1_22:1)	C53H96O6	0.00614405	0.00349005	0.00879804	0.0162401	0.00280644	0.0296737	0.00812968	0.005205	0.0110544	0.00881319	0.00582388	0.0118025	0.00646815	0.00476069	0.00817561	0.0132451	0.00986999	0.0166202
TAG 116	TAG(17:2_/15:1/_18:0)	C53H96O6	0.0155883	0.0101035	0.0210732	0.0443785	0.0108985	0.0778585	0.0230413	0.0146875	0.0313951	0.0235888	0.0158268	0.0313508	0.0169142	0.0130522	0.0207762	0.0359878	0.027343	0.0446325
TAG 117	TAG(14:1_14:1_22:0)	C53H98O6	0.00351982	0	0.00822233	0.00306685	0	0.00806391	0.00188136	0.000130608	0.00363212	0.00116274	0.000217614	0.00210787	0.000932722	9.88236e-05	0.00176662	0.00286882	0.000887098	0.00485054
TAG 118	TAG(14:1_14:1_22:0)	C53H98O6	0.00564446	0.00116105	0.0101279	0.0330909	0	0.0817819	0.0115548	0.00291326	0.0201963	0.0100798	0.00378931	0.0163704	0.00836173	0.00330786	0.0134156	0.0135276	0.0045112	0.022544
TAG 119	TAG(14:1_14:1_22:0)	C53H98O6	0.026366	0.0136027	0.0391293	0.0722408	0.012188	0.132294	0.0364809	0.0235673	0.0493945	0.0383193	0.0256287	0.0510099	0.022668	0.0155053	0.0298307	0.0575	0.0440827	0.0709173
TAG 120	TAG(16:1_17:0_17:0)	C53H100O6	0.000465282	0	0.0010208	0.00167046	0	0.00413506	0.000599544	0	0.00153526	0.00122266	0	0.00264338	0.000806842	0	0.00165248	0.00181373	0	0.0039982
TAG 121	TAG(17:0_/15:0/_18:0)	C53H102O6	0.465103	0.326919	0.603286	1.16836	0.565971	1.77075	0.719271	0.48016	0.958382	0.721368	0.472962	0.969773	0.547921	0.410798	0.685044	1.03483	0.796275	1.27339
TAG 122	TAG(16:0_17:0_17:0)	C53H102O6	0.339418	0.190459	0.488377	0.882223	0.49676	1.26769	0.525722	0.308943	0.742501	0.510856	0.252478	0.769234	0.296444	0.211187	0.381701	0.762706	0.476069	1.04934
TAG 123	TAG(13:0_/18:4/_18:3)	C52H86O6	0.00889912	0.0044377	0.0133605	0.0418076	0	0.0847392	0.0200581	0.0102384	0.0298779	0.0229706	0.0115881	0.034353	0.0132858	0.00683097	0.0197407	0.0308515	0.017142	0.044561
TAG 124	TAG(13:0_18:3_18:3)	C52H88O6	0.00774536	0.00304865	0.0124421	0.03041	0	0.0626559	0.0116266	0.00229961	0.0209537	0.0136934	0.00520686	0.0221799	0.0088439	0.00490647	0.0127813	0.01922	0.00786034	0.0305796
TAG 125	TAG(13:0_/22:4/_14:1)	C52H90O6	0.0106488	0.00523317	0.0160645	0.0459628	0	0.097283	0.021756	0.0101988	0.0333133	0.0230045	0.00913819	0.0368708	0.013769	0.00712168	0.0204164	0.0307546	0.0158108	0.0456985
TAG 126	TAG(16:0_/13:0/_20:5)	C52H90O6	0.205914	0.139126	0.272703	0.507217	0.239058	0.775376	0.314061	0.200576	0.427547	0.32718	0.188135	0.466225	0.278262	0.179033	0.377491	0.446223	0.338178	0.554269
TAG 127	TAG(15:1_/16:1/_18:3)	C52H90O6	0.00376071	0	0.0079424	0.00730624	0.000855434	0.0137571	0.00400325	0.00206979	0.00593672	0.00403065	0.00205758	0.00600372	0.00204509	0.000692505	0.00339768	0.00582906	0.00353635	0.00812176
TAG 128	TAG(14:1_/17:2/_18:2)	C52H90O6	0.00217068	0.000143283	0.00419809	0.00595574	0.00144409	0.0104674	0.00275564	0.00119467	0.00431661	0.00380569	0.00210084	0.00551053	0.00301265	0.00166927	0.00435604	0.00522322	0.00364035	0.00680609
TAG 129	TAG(14:0_/20:4/_15:1)	C52H90O6	0.000628206	0	0.00152416	0.00482475	0	0.0129781	0.00346794	0.00143013	0.00550575	0.00331646	0.000962427	0.00567048	0.000838087	0	0.00171486	0.0039824	0.00139047	0.00657433
TAG 130	TAG(14:1_/17:2/_18:2)	C52H90O6	0.00199213	0.000151	0.00383326	0.0290294	0	0.0628844	0.00699862	0.00227784	0.0117194	0.0115124	0.00284689	0.0201779	0.00864084	0	0.0211138	0.0168777	0.00347912	0.0302763
TAG 131	TAG(18:1_/13:0/_18:3)	C52H92O6	0.00535882	0.00248578	0.00823186	0.0263345	0	0.0570923	0.0137993	0.00523246	0.0223661	0.0140063	0.00643068	0.0215819	0.00680484	0.00289765	0.010712	0.0186037	0.0103482	0.0268592
TAG 132	TAG(14:0_/15:1/_20:3)	C52H92O6	0.00646916	0.00422402	0.0087143	0.017594	0.00321451	0.0319734	0.0126353	0.00588361	0.019387	0.0171511	0.00778665	0.0265155	0.0117859	0.00335607	0.0202158	0.0230357	0.010281	0.0357903
TAG 133	TAG(14:1_/17:2/_18:1)	C52H92O6	0.00355106	0	0.00940583	0.00208839	0	0.00561447	0.00110061	0	0.00230298	0.000257399	0	0.000761891	0.000155268	0	0.000459588	0.000459783	0	0.00136094
TAG 134	TAG(16:1_/15:1/_18:2)	C52H92O6	0.018685	0.0118276	0.0255423	0.0451957	0.0250558	0.0653356	0.0286323	0.019171	0.0380936	0.0295369	0.0163715	0.0427022	0.0205162	0.0150734	0.025959	0.0411328	0.0278986	0.0543669
TAG 135	TAG(15:1_17:0_17:0)	C52H98O6	0.576604	0.360309	0.7929	1.54315	0.387656	2.69864	0.876814	0.535166	1.21846	0.894169	0.551467	1.23687	0.676122	0.484606	0.867639	1.33128	0.928234	1.73432
TAG 136	TAG(15:0_17:0_17:0)	C52H100O6	0.106365	0.0600373	0.152693	0.288132	0.0547467	0.521517	0.165537	0.0943626	0.236711	0.164997	0.0937197	0.236275	0.122707	0.0843288	0.161085	0.246205	0.159801	0.332609
TAG 137	TAG(15:0_17:0_17:0)	C52H100O6	0.00465425	0	0.0126546	0.00278147	0	0.00743877	0.00318809	0.00167213	0.00470405	0.000769711	0	0.0015669	0	0	0	0.00140156	0	0.00290623
TAG 138	TAG(15:0_17:0_17:0)	C52H100O6	0.128234	0.0758457	0.180623	0.331278	0.138464	0.524093	0.198241	0.114105	0.282376	0.193065	0.102205	0.283925	0.123183	0.0948251	0.15154	0.288983	0.182921	0.395045
TAG 139	TAG(14:1_14:1_20:5)	C51H84O6	0.0209431	0.00750059	0.0343857	0.144429	0	0.331613	0.0491063	0.00607718	0.0921354	0.0607011	0.0292015	0.0922007	0.0251255	0.0156895	0.0345616	0.0890312	0.0478479	0.130215
TAG 140	TAG(14:1_14:1_20:4)	C51H86O6	0.0439829	0.00824253	0.0797233	0.191851	0	0.455593	0.072446	0.0311072	0.113785	0.0947495	0.0294521	0.160047	0.0735536	0.0301363	0.116971	0.154735	0.0400777	0.269392
TAG 141	TAG(14:1_14:1_20:1)	C51H92O6	0.00260626	0.00111151	0.00410102	0.0087163	0.00255101	0.0148816	0.00358957	0.00169953	0.00547962	0.00423518	0.0023116	0.00615876	0.00299929	0.00160399	0.00439459	0.00622794	0.00369851	0.00875737
TAG 142	TAG(14:1_14:1_20:0)	C51H94O6	0.00345775	0.00105266	0.00586284	0.0152488	0	0.0404572	0.00587193	0.0023206	0.00942327	0.00543951	0.00109311	0.0097859	0.00303829	0.000835644	0.00524093	0.00842976	0.00341877	0.0134407
TAG 143	TAG(14:1_14:1_20:0)	C51H94O6	0.0128804	0.00657646	0.0191843	0.0358111	0.00796635	0.0636559	0.0182437	0.0114801	0.0250073	0.0204893	0.0123395	0.0286392	0.0150487	0.0110064	0.019091	0.0295212	0.0215137	0.0375287
TAG 144	TAG(14:1_17:0_17:0)	C51H96O6	0.0197098	0	0.0440412	0.0263239	0	0.0569335	0.0148841	0.00890534	0.0208628	0.0110487	0.00356133	0.018536	0.0091973	0.00575296	0.0126416	0.0198107	0.0105931	0.0290283
TAG 145	TAG(14:1_17:0_17:0)	C51H96O6	0.0100634	0	0.027044	0.00185616	0	0.00483408	0.00148696	0	0.0032984	0.0024736	0	0.0055216	0.00102145	0.000156153	0.00188674	0.00374112	0.000258958	0.00722329
TAG 146	TAG(14:1_17:0_17:0)	C51H96O6	0.0121651	0	0.0299601	0.0180787	0	0.0471022	0.00491475	0.000291322	0.00953818	0.00490961	0.000849777	0.00896945	0.00364344	0.000460752	0.00682612	0.00674905	0.00146912	0.012029
TAG 147	TAG(14:1_17:0_17:0)	C51H96O6	0.00261543	0	0.00552781	0.00774441	0	0.019673	0.00383904	0	0.00884538	0.00277828	0	0.0082236	0.00160262	0	0.0037921	0.00445376	0	0.013183
TAG 148	TAG(14:0_14:0_20:0)	C51H98O6	0.387884	0.233893	0.541876	1.06216	0.433279	1.69105	0.603514	0.356341	0.850687	0.661442	0.39822	0.924664	0.444716	0.271378	0.618055	0.92281	0.694928	1.15069
TAG 149	TAG(15:0_15:0_18:0)	C51H98O6	0.0259841	0	0.0718582	0.00500037	0.00110329	0.00889746	0.00318243	0.000779459	0.0055854	0.0018994	0.000431418	0.00336738	0.0874248	0	0.25357	0.00331766	0.000842331	0.005793
TAG 150	TAG(15:0_15:0_18:0)	C51H98O6	0.0288827	0	0.0713663	0.00417068	0.00155059	0.00679076	0.00320258	0.00153063	0.00487452	0.0022782	0.000613706	0.00394269	0.00166143	0.000623546	0.00269931	0.00305285	0.00104277	0.00506292
TAG 151	TAG(15:0_15:0_18:0)	C51H98O6	0.265865	0.137787	0.393943	0.689406	0.377739	1.00107	0.425135	0.278215	0.572054	0.441554	0.241657	0.641451	0.288986	0.221689	0.356283	0.621482	0.411386	0.831579
TAG 152	TAG(14:1_/15:1/_18:3)	C50H86O6	0.00422824	0.002685	0.00577149	0.0106452	0.00310294	0.0181876	0.00572303	0.00224262	0.00920343	0.00802208	0.00092843	0.0151157	0.007709	0.000381351	0.0150367	0.010771	0	0.0215683
TAG 153	TAG(15:0_/12:0/_20:5)	C50H86O6	0.00611009	0.00118932	0.0110309	0.0274288	0	0.0574807	0.0156578	0.00886755	0.0224481	0.0144971	0.00681921	0.022175	0.0122227	0.00451371	0.0199318	0.0199645	0.0112851	0.0286439
TAG 154	TAG(14:1_/15:1/_18:3)	C50H86O6	0.00178475	0	0.0036991	0.0191831	0	0.0408949	0.00667213	0.0021398	0.0112045	0.0113799	0.00126497	0.0214949	0.008274	0	0.0217096	0.0146262	0	0.0305441
TAG 155	TAG(14:1_/15:0/_18:3)	C50H88O6	0.00118012	0	0.002727	0.0133348	0	0.0290953	0.0039958	0.000199025	0.00779257	0.00745086	0.00293377	0.011968	0.00374314	0	0.00779567	0.00988252	0.00462839	0.0151367
TAG 156	TAG(16:0_/13:0/_18:4)	C50H88O6	0.0351776	0.0145041	0.0558511	0.175539	0	0.375464	0.084024	0.0419933	0.126055	0.0938358	0.0411221	0.14655	0.0490091	0.0230704	0.0749477	0.122634	0.0624892	0.182779
TAG 157	TAG(12:0_/17:0/_18:4)	C50H88O6	0.0127701	0.00634484	0.0191954	0.0413948	0	0.0778573	0.0270081	0.0116416	0.0423746	0.0215616	0.0141614	0.0289619	0.019964	0.0134452	0.0264829	0.0366666	0.0234935	0.0498397
TAG 158	TAG(16:0_/13:0/_18:3)	C50H90O6	0.000412064	0	0.0012197	0.00179452	0	0.00450477	0.00123446	0	0.00284761	0.0015369	0	0.00331671	0.00030842	0	0.000912913	0.00168417	0.000246863	0.00312148
TAG 159	TAG(15:0_16:0_16:0)	C50H96O6	0.00252085	0	0.00531795	0.00462089	0	0.00947857	0.00363702	0.00138447	0.00588957	0.00352222	0.00229262	0.00475183	0.00132889	0.000429305	0.00222847	0.00575004	0.00340968	0.00809039
TAG 160	TAG(12:0_12:0_22:6)	C49H82O6	0.00164919	0	0.00346572	0.0123158	0	0.0252295	0.00477905	0.00157123	0.00798688	0.00843618	0.00462604	0.0122463	0.00307709	0.000746314	0.00540787	0.0413351	0	0.102107
TAG 161	TAG(12:0_12:0_22:6)	C49H82O6	0.0390936	0.011502	0.0666853	0.231247	0	0.532796	0.0684987	0.000721158	0.136276	0.102606	0.0391822	0.166029	0.045921	0.0208279	0.0710141	0.118999	0.0401352	0.197862
TAG 162	TAG(12:0_12:0_22:6)	C49H82O6	0.00158298	0	0.00337574	0.00862609	0.00114699	0.0161052	0.00388892	0.00132999	0.00644786	0.00743878	0.00268083	0.0121967	0.00334109	0.000611414	0.00607077	0.00995647	0.00323511	0.0166778
TAG 163	TAG(12:0_/18:4/_16:0)	C49H86O6	0.178069	0.101263	0.254874	0.7788	0.117814	1.43979	0.430408	0.216729	0.644087	0.481539	0.240125	0.722953	0.216899	0.0863798	0.347417	0.644283	0.327138	0.961428
TAG 164	TAG(14:1_14:1_18:2)	C49H86O6	0.564006	0.340811	0.787201	1.50283	0.337096	2.66856	0.845984	0.476752	1.21522	1.13355	0.71535	1.55176	0.706866	0.421948	0.991785	1.69435	1.18393	2.20477
TAG 165	TAG(16:0_/12:0/_18:3)	C49H88O6	0.00983384	0.0054484	0.0142193	0.0478546	0.0027456	0.0929636	0.0250344	0.0115037	0.0385651	0.0291439	0.0120283	0.0462594	0.0146063	0.00657088	0.0226417	0.0378762	0.0157146	0.0600379
TAG 166	TAG(14:1_14:1_18:0)	C49H90O6	0.00307571	0.000926909	0.00522452	0.00957949	0.00324468	0.0159143	0.00345293	0.00129805	0.00560781	0.00470179	0.0025319	0.00687168	0.00375969	0.00164013	0.00587924	0.0065705	0.00419209	0.00894892
TAG 167	TAG(14:1_14:1_18:0)	C49H90O6	0.00250595	0	0.00521654	0.0100282	9.03483e-05	0.0199661	0.00305935	0.000757838	0.00536087	0.00434577	0.00194746	0.00674409	0.00355213	0.00160577	0.00549848	0.00742715	0.0047617	0.0100926
TAG 168	TAG(14:0_14:1_18:0)	C49H92O6	0.0102249	0	0.0206886	0.0218054	0	0.0493405	0.01053	0.00525701	0.0158029	0.009839	0.00363296	0.016045	0.00561975	0.00295124	0.00828826	0.0137595	0.00655283	0.0209662
TAG 169	TAG(14:1_/13:0/_19:0)	C49H92O6	0.0107483	0.00281674	0.01868	0.0260028	0.00445346	0.0475522	0.012195	0.00684635	0.0175436	0.0157009	0.00772507	0.0236767	0.0111999	0.00751098	0.0148888	0.0209156	0.0135141	0.0283171
TAG 170	TAG(14:0_14:1_18:0)	C49H92O6	0.0109666	0	0.0223719	0.0222776	0.000433104	0.0441222	0.0100502	0.00583711	0.0142632	0.0117499	0.00634695	0.0171529	0.0080929	0.00541919	0.0107666	0.0163843	0.0110965	0.021672
TAG 171	TAG(14:0_/18:0/_14:1)	C49H92O6	0.00764702	0	0.0163261	0.0196092	0	0.0486456	0.00185281	2.80547e-05	0.00367756	0.00521893	0.000922113	0.00951574	0.00308463	0.000936781	0.00523248	0.00760126	0.00213705	0.0130655
TAG 172	TAG(15:0_15:0_16:0)	C49H94O6	0.00805925	0	0.0196395	0.00552745	0.00137519	0.00967972	0.00129646	0.000259821	0.00233311	0.00175037	0.000619397	0.00288135	0.00224168	0.00102482	0.00345853	0.00262708	0.00104659	0.00420758
TAG 173	TAG(15:0_15:0_16:0)	C49H94O6	0.0299125	0	0.0747225	0.0240857	0.00852778	0.0396436	0.0126561	0.00875933	0.0165529	0.0106982	0.0058335	0.015563	0.00905121	0.00721573	0.0108867	0.0183114	0.0132634	0.0233595
TAG 174	TAG(15:0_15:0_16:0)	C49H94O6	0.578872	0.384343	0.773401	1.44192	0.66722	2.21662	0.867	0.555535	1.17847	0.923165	0.53599	1.31034	0.677716	0.491728	0.863705	1.2494	0.899887	1.59891
TAG 175	TAG(12:0_/18:4/_15:0)	C48H84O6	0.00223432	3.01761e-05	0.00443846	0.0141524	0.00125576	0.027049	0.00751201	0.00426234	0.0107617	0.00835554	0.00353813	0.013173	0.00462298	0.000750506	0.00849545	0.0106481	0.00518889	0.0161073
TAG 176	TAG(13:0_/14:0/_18:4)	C48H84O6	0.0149687	0.00578214	0.0241552	0.070556	0	0.156106	0.0303267	0.015817	0.0448365	0.0364243	0.0152251	0.0576234	0.0188618	0.00951724	0.0282064	0.0477939	0.0244431	0.0711448
TAG 177	TAG(12:0_/13:0/_20:4)	C48H84O6	0.0062758	0.00309502	0.00945659	0.0243131	0.00428594	0.0443402	0.0103865	0.000834682	0.0199383	0.0151553	0.00678489	0.0235258	0.0142562	0.00534555	0.0231668	0.0226534	0.0102762	0.0350306
TAG 178	TAG(12:0_/15:1/_18:2)	C48H86O6	0.0501377	0.0270593	0.0732161	0.222265	0.0134841	0.431045	0.0788108	0.0374131	0.120209	0.110582	0.0624272	0.158738	0.0737611	0.0315762	0.115946	0.167922	0.107556	0.228289
TAG 179	TAG(14:0_/12:0/_19:0)	C48H92O6	0.00254404	0	0.00536398	0.00529552	0.00139287	0.00919817	0.00286012	0.00148308	0.00423716	0.00361441	0.0012795	0.00594931	0.0017514	0.000679945	0.00282285	0.00583635	0.00349537	0.00817732
TAG 180	TAG(12:0_/17:2/_15:1)	C47H84O6	0.581908	0.317812	0.846003	1.55417	0.419397	2.68894	0.92889	0.509497	1.34828	1.29102	0.773611	1.80844	0.804985	0.49008	1.11989	1.89582	1.29893	2.49272
TAG 181	TAG(14:1_14:1_16:0)	C47H86O6	0.0747442	0.0350837	0.114405	0.303545	0.0459492	0.56114	0.167749	0.0813035	0.254194	0.175442	0.106156	0.244729	0.146894	0.0856504	0.208137	0.282377	0.168634	0.396121
TAG 182	TAG(14:0_/14:1/_16:0)	C47H88O6	0.00316368	0.000488282	0.00583908	0.00926986	0.00187321	0.0166665	0.0040543	0.00149338	0.00661522	0.00596157	0.00310739	0.00881575	0.00413988	0.00222917	0.00605059	0.00804372	0.00533027	0.0107572
TAG 183	TAG(14:1_/14:0/_16:0)	C47H88O6	0.00371784	0.00027291	0.00716277	0.00935395	0	0.0205648	0.00304479	0.000630413	0.00545916	0.00486527	0.00220223	0.0075283	0.00394613	0.00253877	0.00535349	0.00659143	0.00382799	0.00935488
TAG 184	TAG(14:0_/14:1/_16:0)	C47H88O6	0.00312803	0	0.00674675	0.0112496	0	0.0274477	0.0036139	0.000575467	0.00665233	0.00505888	0.0021897	0.00792806	0.00271231	0.000994245	0.00443037	0.00727189	0.00374801	0.0107958
TAG 185	TAG(14:0_14:0_16:0)	C47H90O6	0.00785301	0	0.0162799	0.0105195	0.00486915	0.0161699	0.00615754	0.00409545	0.00821964	0.00679806	0.00367684	0.00991929	0.00546626	0.00349978	0.00743273	0.0088032	0.00647043	0.011136
TAG 186	TAG(14:0_14:0_16:0)	C47H90O6	0.0100235	0	0.0230168	0.0105471	0.00459136	0.0165028	0.00606227	0.00424071	0.00788384	0.00651088	0.00394287	0.0090789	0.00517161	0.00346234	0.00688088	0.00899829	0.00665776	0.0113388
TAG 187	TAG(14:0_14:0_16:0)	C47H90O6	0.0107441	0	0.0260841	0.00841991	0	0.0188476	0.00338257	0.000843334	0.0059218	0.00325761	0.00128604	0.00522918	0.00322706	0.00123716	0.00521695	0.00553123	0.00335121	0.00771125
TAG 188	TAG(14:0_14:0_16:0)	C47H90O6	0.0125977	0	0.0298684	0.0129407	0.00350372	0.0223777	0.00652101	0.00359251	0.00944952	0.0069296	0.00381164	0.0100476	0.00544452	0.00433075	0.00655829	0.00942218	0.00621745	0.0126269
TAG 189	TAG(12:0_/13:0/_18:4)	C46H80O6	0.00200849	0.000456939	0.00356005	0.00304715	0	0.00761575	0.0016314	0	0.00383822	0.00169928	0	0.00423168	0.00141893	0	0.00286436	0.00280335	0	0.00690089
TAG 190	TAG(12:0_/13:0/_18:3)	C46H82O6	0.00082205	0	0.00197963	0.00355307	0	0.00953296	0.000865083	0	0.00256061	0.00238122	0	0.00558862	0.000879588	0	0.00202981	0.00148868	0	0.00361273
TAG 191	TAG(12:0_/13:0/_18:3)	C46H82O6	0.0121699	0.00485821	0.0194816	0.0685021	0	0.141267	0.0208673	0.00790046	0.0338342	0.0291773	0.015038	0.0433165	0.0173264	0.00898438	0.0256684	0.0433243	0.0269557	0.059693
TAG 192	TAG(12:0_/17:1/_14:1)	C46H84O6	0.0823788	0.0340021	0.130755	0.39708	0	0.854901	0.140841	0.0565399	0.225141	0.184033	0.0964021	0.271664	0.111486	0.0586507	0.164321	0.272558	0.174056	0.371061
TAG 193	TAG(12:0_12:0_18:3)	C45H80O6	0.287209	0.137624	0.436793	1.5507	0	3.16788	0.468341	0.216653	0.720028	0.75616	0.388717	1.1236	0.433495	0.225784	0.641205	1.09617	0.64304	1.54929
TAG 194	TAG(14:0_14:0_14:1)	C45H84O6	0.17935	0.0838141	0.274886	0.489999	0.106945	0.873053	0.248073	0.0874886	0.408657	0.292977	0.179341	0.406612	0.258403	0.147338	0.369468	0.448581	0.237669	0.659493
TAG 195	TAG(14:0_/13:0/_15:0)	C45H86O6	0.0026933	0	0.00599799	0.00447957	0.000933999	0.00802514	0.0292969	0	0.0819935	0.0026455	0.00076273	0.00452827	0.00209134	0.000646024	0.00353665	0.00298567	0.00120649	0.00476486
TAG 196	TAG(13:0_/15:0/_14:0)	C45H86O6	0.235831	0.111919	0.359744	0.769148	0.341519	1.19678	0.485443	0.211799	0.759088	0.518025	0.316201	0.719849	0.477412	0.317147	0.637677	0.783228	0.519028	1.04743
TAG 197	TAG(13:0_14:1_14:1)	C44H80O6	0.0354721	0.0126075	0.0583366	0.186164	0	0.398678	0.0767221	0.0307775	0.122667	0.0977776	0.0506177	0.144938	0.0547785	0.0234991	0.0860578	0.154405	0.0859309	0.22288
TAG 198	TAG(12:0_/15:0/_14:1)	C44H82O6	0.0873073	0.0272395	0.147375	0.461467	0	1.09498	0.158454	0.0555517	0.261356	0.213897	0.0838366	0.343958	0.121543	0.0679528	0.175134	0.299755	0.159873	0.439636
TAG 199	TAG(12:0_14:1_14:1)	C43H78O6	0.538307	0.286528	0.790085	2.6859	0.185129	5.18666	0.916287	0.398491	1.43408	1.36129	0.773108	1.94947	0.817394	0.393873	1.24091	1.98775	1.18561	2.7899
TAG 200	TAG(12:0_12:0_16:1)	C43H80O6	0.0857156	0.0369257	0.134506	0.325317	0.0121102	0.638524	0.148478	0.0426976	0.254258	0.244615	0.117857	0.371374	0.136999	0.0534627	0.220535	0.357962	0.193019	0.522906
TAG 201	TAG(12:0_/13:0/_15:1)	C43H80O6	0.920785	0.508187	1.33338	2.36307	0.906026	3.82011	1.53834	0.784185	2.2925	1.60547	0.927531	2.28342	1.35055	0.804941	1.89615	2.42587	1.44358	3.40817
TAG 202	TAG(12:0_12:0_16:0)	C43H82O6	0.178853	0.0758465	0.281859	0.495059	0.159701	0.830417	0.307931	0.121337	0.494526	0.316221	0.183714	0.448727	0.266851	0.146759	0.386942	0.481847	0.28327	0.680425
TAG 203	TAG(12:0_/15:0/_13:0)	C43H82O6	0.866229	0.511275	1.22118	1.74551	0.926163	2.56485	1.32642	0.760417	1.89243	1.60303	0.938841	2.26722	1.17423	0.744902	1.60356	2.18275	1.58557	2.77994
TAG 204	TAG(12:0_12:0_15:0)	C42H80O6	0.0764191	0.0220281	0.13081	0.316143	0	0.730493	0.125227	0.0525311	0.197923	0.167637	0.0555167	0.279757	0.103021	0.0550537	0.150989	0.225998	0.104512	0.347483
TAG 205	TAG(12:0_13:0_13:0)	C41H78O6	0.657165	0.324351	0.989978	1.42607	0.591954	2.26019	1.10116	0.51976	1.68255	1.40686	0.752529	2.0612	0.901892	0.520954	1.28283	1.87955	1.24933	2.50978
◊Tentative fatty acid composition is listed using _ to represent unknown sn-position; / and bolded fatty acid to represent sn-2 positioning tentatively identified

## Sheet: Supplementary table 5
Supplementary Table 5. Average infant daily dose for the 205 triacylglycerides identified
ID Number	Tentative fatty acid composition◊	Formula	DOSE (grams/day)	95% Confidence Interval
TAG 1	TAG(19:1_/20:1/_22:6)	C64H108O6	0.003051	0.002065	0.004037
TAG 2	TAG(18:3_/22:0/_20:5)	C63H106O6	0.005417	0.003008	0.007825
TAG 3	TAG(18:2_/20:0/_22:4)	C63H110O6	0.001618	0.00106	0.002176
TAG 4	TAG(18:2_/20:2/_22:2)	C63H110O6	0.008236	0.005879	0.010594
TAG 5	TAG(18:2_/22:2/_20:1)	C63H112O6	0.010533	0.007561	0.013505
TAG 6	TAG(19:1_19:1_22:2)	C63H114O6	0.01511	0.010403	0.019816							`
TAG 7	TAG(18:1_/22:1/_20:1)	C63H116O6	0.001782	0.000644	0.002919
TAG 8	TAG(18:1_/22:1/_20:1)	C63H116O6	0.019306	0.012827	0.025786
TAG 9	TAG(18:1_/22:1/_20:0)	C63H118O6	0.004052	0.002675	0.005428
TAG 10	TAG(18:1_/20:0/_22:1)	C63H118O6	0.009501	0.006044	0.012958
TAG 11	TAG(18:1_/20:0/_22:0)	C63H120O6	0.001845	0.001086	0.002604
TAG 12	TAG(22:0_/18:1/_20:0)	C63H120O6	0.002039	0.001214	0.002864
TAG 13	TAG(20:4_/17:0/_22:5)	C62H102O6	0.001607	0.001256	0.001958
TAG 14	TAG(19:1_/18:3/_22:5)	C62H102O6	0.0096	0.007886	0.011314
TAG 15	TAG(18:3_/20:2/_21:0)	C62H110O6	0.003454	0.002691	0.004216
TAG 16	TAG(19:1_20:2_20:2)	C62H110O6	0.007239	0.005237	0.009241
TAG 17	TAG(19:1_/20:2/_20:1)	C62H112O6	0.003631	0.002401	0.004861
TAG 18	TAG(19:1_20:1_20:1)	C62H114O6	0.005639	0.003543	0.007734
TAG 19	TAG(19:0_20:1_20:1)	C62H116O6	0.004359	0.002599	0.006119
TAG 20	TAG(19:0_20:0_20:0)	C62H120O6	0.001345	0.00092	0.00177
TAG 21	TAG(18:3_/18:4/_22:0)	C61H104O6	0.132094	0.071866	0.192323
TAG 22	TAG(18:2_18:2_22:3)	C61H104O6	0.003361	0.002166	0.004556
TAG 23	TAG(16:0_/22:2/_20:4)	C61H106O6	0.143626	0.108096	0.179155
TAG 24	TAG(18:3_18:3_22:0)	C61H106O6	0.020472	0.009785	0.03116
TAG 25	TAG(18:3_20:1_20:1)	C61H108O6	0.03199	0.025309	0.038672
TAG 26	TAG(18:1_/18:3/_22:1)	C61H108O6	0.072079	0.055208	0.08895
TAG 27	TAG(18:2_/20:1/_20:2)	C61H108O6	0.002765	0.00194	0.00359
TAG 28	TAG(18:1_/20:1/_20:2)	C61H110O6	0.00994	0.00533	0.014549
TAG 29	TAG(19:1_/18:3/_21:0)	C61H110O6	0.050551	0.036268	0.064835
TAG 30	TAG(18:1_20:1_20:1)	C61H112O6	0.098158	0.070526	0.125791
TAG 31	TAG(18:1_/20:1/_20:0)	C61H114O6	0.018031	0.012469	0.023593
TAG 32	TAG(19:1_19:1_20:0)	C61H114O6	0.090722	0.062441	0.119003
TAG 33	TAG(19:1_/18:0/_21:0)	C61H116O6	0.018797	0.012808	0.024787
TAG 34	TAG(19:1_/18:0/_21:0)	C61H116O6	0.024192	0.016713	0.031672
TAG 35	TAG(19:0_/18:0/_21:0)	C61H118O6	0.00483	0.003299	0.006362
TAG 36	TAG(14:0_22:0_22:0)	C61H118O6	0.004017	0.003074	0.00496
TAG 37	TAG(20:3_/15:0/_22:5)	C60H100O6	0.003411	0.002036	0.004787
TAG 38	TAG(17:0_/20:0/_20:5)	C60H106O6	0.004353	0.003396	0.00531
TAG 39	TAG(17:2_/22:2/_18:1)	C60H106O6	0.002236	0.001	0.003471
TAG 40	TAG(17:2_/22:2/_18:1)	C60H106O6	0.026837	0.020204	0.033471
TAG 41	TAG(17:2_/22:1/_18:1)	C60H108O6	0.006944	0.004756	0.009133
TAG 42	TAG(18:1_/17:1/_22:1)	C60H110O6	0.017541	0.011558	0.023525
TAG 43	TAG(18:1_/17:1/_22:0)	C60H112O6	0.003713	0.002202	0.005224
TAG 44	TAG(18:1_/17:1/_22:0)	C60H112O6	0.024209	0.014975	0.033443
TAG 45	TAG(17:1_/18:0/_22:0)	C60H114O6	0.007987	0.005521	0.010453
TAG 46	TAG(18:0_18:0_21:0)	C60H116O6	0.005833	0.004519	0.007147
TAG 47	TAG(18:2_18:2_20:2)	C59H102O6	0.013951	0.009923	0.017979
TAG 48	TAG(16:0_/18:0/_22:5)	C59H104O6	0.362536	0.285768	0.439305
TAG 49	TAG(17:2_17:2_22:1)	C59H104O6	0.009123	0.00676	0.011486
TAG 50	TAG(17:0_/19:0/_20:4)	C59H106O6	0.07281	0.057295	0.088324
TAG 51	TAG(18:2_19:1_19:1)	C59H106O6	0.004083	0.003135	0.005032
TAG 52	TAG(18:0_/18:4/_20:0)	C59H106O6	0.237547	0.180671	0.294423
TAG 53	TAG(18:3_/17:0/_21:0)	C59H108O6	0.289175	0.21188	0.36647
TAG 54	TAG(21:0_/13:0/_22:2)	C59H110O6	0.031041	0.017757	0.044325
TAG 55	TAG(18:1_/19:0/_19:1)	C59H110O6	0.326599	0.242763	0.410434
TAG 56	TAG(18:1_19:0_19:0)	C59H112O6	0.113791	0.082595	0.144988
TAG 57	TAG(18:0_19:0_19:0)	C59H114O6	0.011676	0.008787	0.014566
TAG 58	TAG(20:5_/13:0/_22:0)	C58H108O6	0.004894	0.002907	0.006881
TAG 59	TAG(17:2_19:1_19:1)	C58H104O6	0.009936	0.007551	0.012321
TAG 60	TAG(16:1_/20:2/_19:1)	C58H104O6	0.048183	0.03806	0.058306
TAG 61	TAG(18:1_/17:2/_20:1)	C58H104O6	0.007783	0.005909	0.009658
TAG 62	TAG(17:2_/19:0/_19:1)	C58H106O6	0.008868	0.006857	0.010879
TAG 63	TAG(17:1_19:1_19:1)	C58H106O6	0.095249	0.067137	0.12336
TAG 64	TAG(17:1_/20:1/_18:0)	C58H108O6	0.016702	0.013573	0.01983
TAG 65	TAG(17:1_/20:1/_18:0)	C58H108O6	0.087077	0.060329	0.113825
TAG 66	TAG(18:0_/17:1/_20:0)	C58H110O6	0.033343	0.023231	0.043454
TAG 67	TAG(17:0_19:0_19:0)	C58H112O6	0.01022	0.0077	0.012739
TAG 68	TAG(15:1_/17:1/_22:6)	C57H94O6	0.06053	0.001006	0.120054
TAG 69	TAG(17:2_/15:1/_22:2)	C57H100O6	0.003576	0.001768	0.005384
TAG 70	TAG(15:1_/22:2/_17:2)	C57H100O6	0.063025	0.047003	0.079047
TAG 71	TAG(18:0_18:0_18:3)	C57H104O6	0.765397	0.576605	0.954189
TAG 72	TAG(19:0_/15:1/_20:0)	C57H108O6	0.515188	0.379409	0.650966
TAG 73	TAG(16:1_19:0_19:0)	C57H108O6	0.631304	0.479245	0.783362
TAG 74	TAG(16:0_16:0_22:0)	C57H110O6	0.008215	0.005084	0.011345
TAG 75	TAG(16:0_/17:0/_21:0)	C57H110O6	0.034178	0.024578	0.043777
TAG 76	TAG(14:1_/22:3/_17:2)	C56H96O6	0.017446	0.010594	0.024298
TAG 77	TAG(14:1_/18:3/_21:0)	C56H100O6	0.037571	0.028194	0.046948
TAG 78	TAG(14:1_/22:1/_17:2)	C56H100O6	0.043621	0.029421	0.05782
TAG 79	TAG(17:1_18:1_18:1)	C56H102O6	0.014981	0.009653	0.020309
TAG 80	TAG(18:0_/17:2/_18:1)	C56H102O6	0.684852	0.508085	0.861619
TAG 81	TAG(18:0_/17:1/_18:1)	C56H104O6	0.134406	0.110362	0.158449
TAG 82	TAG(18:0_/17:1/_18:1)	C56H104O6	0.786443	0.570933	1.00195
TAG 83	TAG(17:1_18:0_18:0)	C56H106O6	0.105949	0.032173	0.179726
TAG 84	TAG(14:1_/16:1/_22:6)	C55H90O6	0.094421	0.038895	0.149946
TAG 85	TAG(15:0_/17:2/_20:3)	C55H96O6	0.011684	0.0085	0.014869
TAG 86	TAG(15:1_/20:1/_17:2)	C55H98O6	0.015616	0.010989	0.020242
TAG 87	TAG(15:1_/17:2/_20:1)	C55H98O6	0.025839	0.019082	0.032596
TAG 88	TAG(17:2_/15:1/_20:1)	C55H98O6	0.02452	0.01655	0.03249
TAG 89	TAG(17:1_/16:1/_19:1)	C55H100O6	0.001635	0.000992	0.002278
TAG 90	TAG(17:1_/16:1/_19:1)	C55H100O6	0.050855	0.034559	0.067151
TAG 91	TAG(13:0_/17:0/_22:2)	C55H102O6	1.43639	1.10452	1.76826
TAG 92	TAG(16:1_/18:0/_18:1)	C55H102O6	0.001445	0.000933	0.001957
TAG 93	TAG(17:0_/13:0/_22:1)	C55H104O6	1.80704	1.36886	2.24522
TAG 94	TAG(16:1_18:0_18:0)	C55H104O6	0.002601	0	0.006588
TAG 95	TAG(16:0_/17:0/_19:0)	C55H106O6	1.04963	0.786182	1.31308
TAG 96	TAG(14:1_/20:4/_17:2)	C54H90O6	0.00162	0.000213	0.003026
TAG 97	TAG(14:1_/20:2/_17:2)	C54H94O6	0.005508	0.00167	0.009346
TAG 98	TAG(14:1_/20:2/_17:2)	C54H94O6	0.007617	0.001595	0.013638
TAG 99	TAG(17:0_17:2_17:2)	C54H96O6	0.01578	0.007207	0.024352
TAG 100	TAG(14:1_/20:1/_17:2)	C54H96O6	0.039026	0.023885	0.054167
TAG 101	TAG(15:1_/20:0/_16:1)	C54H100O6	0.041486	0.021142	0.06183
TAG 102	TAG(12:0_/20:1/_19:1)	C54H100O6	1.1887	0.807479	1.56991
TAG 103	TAG(15:1_18:0_18:0)	C54H102O6	0.287932	0.179749	0.396115
TAG 104	TAG(15:1_18:0_18:0)	C54H102O6	0.96889	0.664861	1.27292
TAG 105	TAG(15:0_18:0_18:0)	C54H104O6	0.223798	0.143252	0.304343
TAG 106	TAG(16:0_16:0_19:0)	C54H104O6	0.102036	0.066574	0.137499
TAG 107	TAG(14:1_18:4_18:4)	C53H84O6	0.001208	0.000199	0.002217
TAG 108	TAG(14:1_14:1_22:6)	C53H86O6	0.046581	0.02001	0.073153
TAG 109	TAG(14:1_14:1_22:6)	C53H86O6	0.005505	0.003149	0.007861
TAG 110	TAG(14:1_18:3_18:3)	C53H88O6	0.170313	0.067685	0.27294
TAG 111	TAG(14:1_/18:2/_18:3)	C53H90O6	0.208396	0.102937	0.313854
TAG 112	TAG(17:2_/15:1/_18:2)	C53H92O6	0.003701	0.001163	0.00624
TAG 113	TAG(12:0_/18:4/_20:1)	C53H92O6	0.077462	0.044838	0.110085
TAG 114	TAG(14:1_14:1_22:2)	C53H94O6	0.005784	0.003593	0.007975
TAG 115	TAG(14:1_14:1_22:1)	C53H96O6	0.007853	0.004588	0.011118
TAG 116	TAG(17:2_/15:1/_18:0)	C53H96O6	0.020719	0.012757	0.028682
TAG 117	TAG(14:1_14:1_22:0)	C53H98O6	0.002498	0	0.005346
TAG 118	TAG(14:1_14:1_22:0)	C53H98O6	0.01021	0.005048	0.015372
TAG 119	TAG(14:1_14:1_22:0)	C53H98O6	0.032843	0.017828	0.047857
TAG 120	TAG(16:1_17:0_17:0)	C53H100O6	0.000789	0.000326	0.001252
TAG 121	TAG(17:0_/15:0/_18:0)	C53H102O6	0.600859	0.418108	0.78361
TAG 122	TAG(16:0_17:0_17:0)	C53H102O6	0.412497	0.270893	0.554101
TAG 123	TAG(13:0_/18:4/_18:3)	C52H86O6	0.016117	0.007931	0.024304
TAG 124	TAG(13:0_18:3_18:3)	C52H88O6	0.011936	0.004764	0.019108
TAG 125	TAG(13:0_/22:4/_14:1)	C52H90O6	0.017688	0.007388	0.027989
TAG 126	TAG(16:0_/13:0/_20:5)	C52H90O6	0.274892	0.180894	0.36889
TAG 127	TAG(15:1_/16:1/_18:3)	C52H90O6	0.00388	0.000863	0.006897
TAG 128	TAG(14:1_/17:2/_18:2)	C52H90O6	0.003197	0.001416	0.004978
TAG 129	TAG(14:0_/20:4/_15:1)	C52H90O6	0.001634	0.000512	0.002756
TAG 130	TAG(14:1_/17:2/_18:2)	C52H90O6	0.00831	0.002327	0.014292
TAG 131	TAG(18:1_/13:0/_18:3)	C52H92O6	0.009694	0.003927	0.015462
TAG 132	TAG(14:0_/15:1/_20:3)	C52H92O6	0.010314	0.006265	0.014363
TAG 133	TAG(14:1_/17:2/_18:1)	C52H92O6	0.002047	0	0.005337
TAG 134	TAG(16:1_/15:1/_18:2)	C52H92O6	0.023553	0.015643	0.031463
TAG 135	TAG(15:1_17:0_17:0)	C52H98O6	0.778238	0.457319	1.09916
TAG 136	TAG(15:0_17:0_17:0)	C52H100O6	0.144577	0.078328	0.210827
TAG 137	TAG(15:0_17:0_17:0)	C52H100O6	0.002629	0	0.006798
TAG 138	TAG(15:0_17:0_17:0)	C52H100O6	0.161097	0.098714	0.22348
TAG 139	TAG(14:1_14:1_20:5)	C51H84O6	0.044588	0.01534	0.073836
TAG 140	TAG(14:1_14:1_20:4)	C51H86O6	0.074973	0.020199	0.129747
TAG 141	TAG(14:1_14:1_20:1)	C51H92O6	0.00364	0.00213	0.005151
TAG 142	TAG(14:1_14:1_20:0)	C51H94O6	0.005399	0.001073	0.009725
TAG 143	TAG(14:1_14:1_20:0)	C51H94O6	0.017446	0.009729	0.025163
TAG 144	TAG(14:1_17:0_17:0)	C51H96O6	0.016629	0.001758	0.031499
TAG 145	TAG(14:1_17:0_17:0)	C51H96O6	0.00564	0	0.014234
TAG 146	TAG(14:1_17:0_17:0)	C51H96O6	0.009848	0	0.021289
TAG 147	TAG(14:1_17:0_17:0)	C51H96O6	0.002616	0	0.00531
TAG 148	TAG(14:0_14:0_20:0)	C51H98O6	0.52673	0.32617	0.72729
TAG 149	TAG(15:0_15:0_18:0)	C51H98O6	0.030351	0	0.06724
TAG 150	TAG(15:0_15:0_18:0)	C51H98O6	0.015871	0	0.038431
TAG 151	TAG(15:0_15:0_18:0)	C51H98O6	0.342176	0.21816	0.466192
TAG 152	TAG(14:1_/15:1/_18:3)	C50H86O6	0.005965	0.002918	0.009012
TAG 153	TAG(15:0_/12:0/_20:5)	C50H86O6	0.011611	0.00466	0.018563
TAG 154	TAG(14:1_/15:1/_18:3)	C50H86O6	0.006437	0.000643	0.01223
TAG 155	TAG(14:1_/15:0/_18:3)	C50H88O6	0.004369	0.001559	0.007179
TAG 156	TAG(16:0_/13:0/_18:4)	C50H88O6	0.064442	0.026603	0.102281
TAG 157	TAG(12:0_/17:0/_18:4)	C50H88O6	0.019567	0.012859	0.026275
TAG 158	TAG(16:0_/13:0/_18:3)	C50H90O6	0.000729	0.000226	0.001232
TAG 159	TAG(15:0_16:0_16:0)	C50H96O6	0.002835	0.001291	0.00438
TAG 160	TAG(12:0_12:0_22:6)	C49H82O6	0.007569	0.000747	0.014391
TAG 161	TAG(12:0_12:0_22:6)	C49H82O6	0.073443	0.020973	0.125912
TAG 162	TAG(12:0_12:0_22:6)	C49H82O6	0.003963	0.001412	0.006514
TAG 163	TAG(12:0_/18:4/_16:0)	C49H86O6	0.302659	0.17554	0.429778
TAG 164	TAG(14:1_14:1_18:2)	C49H86O6	0.784343	0.540467	1.02822
TAG 165	TAG(16:0_/12:0/_18:3)	C49H88O6	0.018177	0.009357	0.026998
TAG 166	TAG(14:1_14:1_18:0)	C49H90O6	0.004313	0.002127	0.006499
TAG 167	TAG(14:1_14:1_18:0)	C49H90O6	0.004332	0.001474	0.007189
TAG 168	TAG(14:0_14:1_18:0)	C49H92O6	0.010397	0.001651	0.019142
TAG 169	TAG(14:1_/13:0/_19:0)	C49H92O6	0.013398	0.005907	0.02089
TAG 170	TAG(14:0_14:1_18:0)	C49H92O6	0.011789	0.003056	0.020523
TAG 171	TAG(14:0_/18:0/_14:1)	C49H92O6	0.007694	0	0.015462
TAG 172	TAG(15:0_15:0_16:0)	C49H94O6	0.005044	0	0.010707
TAG 173	TAG(15:0_15:0_16:0)	C49H94O6	0.02107	0	0.044532
TAG 174	TAG(15:0_15:0_16:0)	C49H94O6	0.744148	0.493403	0.994893
TAG 175	TAG(12:0_/18:4/_15:0)	C48H84O6	0.005219	0.002231	0.008207
TAG 176	TAG(13:0_/14:0/_18:4)	C48H84O6	0.026063	0.009508	0.042618
TAG 177	TAG(12:0_/13:0/_20:4)	C48H84O6	0.011414	0.006804	0.016023
TAG 178	TAG(12:0_/15:1/_18:2)	C48H86O6	0.086729	0.047318	0.126139
TAG 179	TAG(14:0_/12:0/_19:0)	C48H92O6	0.003046	0.001329	0.004764
TAG 180	TAG(12:0_/17:2/_15:1)	C47H84O6	0.854275	0.582615	1.12594
TAG 181	TAG(14:1_14:1_16:0)	C47H86O6	0.13534	0.07969	0.19099
TAG 182	TAG(14:0_/14:1/_16:0)	C47H88O6	0.004603	0.002017	0.00719
TAG 183	TAG(14:1_/14:0/_16:0)	C47H88O6	0.004686	0.00137	0.008002
TAG 184	TAG(14:0_/14:1/_16:0)	C47H88O6	0.004513	0.000794	0.008232
TAG 185	TAG(14:0_14:0_16:0)	C47H90O6	0.007212	0.002128	0.012297
TAG 186	TAG(14:0_14:0_16:0)	C47H90O6	0.008187	0.001029	0.015344
TAG 187	TAG(14:0_14:0_16:0)	C47H90O6	0.007427	0	0.016044
TAG 188	TAG(14:0_14:0_16:0)	C47H90O6	0.009904	7.5e-05	0.019733
TAG 189	TAG(12:0_/13:0/_18:4)	C46H80O6	0.001703	0.000683	0.002723
TAG 190	TAG(12:0_/13:0/_18:3)	C46H82O6	0.001196	0	0.002542
TAG 191	TAG(12:0_/13:0/_18:3)	C46H82O6	0.023242	0.010517	0.035966
TAG 192	TAG(12:0_/17:1/_14:1)	C46H84O6	0.146647	0.062604	0.23069
TAG 193	TAG(12:0_12:0_18:3)	C45H80O6	0.553353	0.267013	0.839693
TAG 194	TAG(14:0_14:0_14:1)	C45H84O6	0.247309	0.156681	0.337936
TAG 195	TAG(14:0_/13:0/_15:0)	C45H86O6	0.002762	0.000496	0.005028
TAG 196	TAG(13:0_/15:0/_14:0)	C45H86O6	0.40012	0.278118	0.522122
TAG 197	TAG(13:0_14:1_14:1)	C44H80O6	0.068447	0.035499	0.101395
TAG 198	TAG(12:0_/15:0/_14:1)	C44H82O6	0.16557	0.051605	0.279535
TAG 199	TAG(12:0_14:1_14:1)	C43H78O6	0.990649	0.537089	1.44421
TAG 200	TAG(12:0_12:0_16:1)	C43H80O6	0.147371	0.08959	0.205151
TAG 201	TAG(12:0_/13:0/_15:1)	C43H80O6	1.27701	0.931991	1.62204
TAG 202	TAG(12:0_12:0_16:0)	C43H82O6	0.254763	0.17835	0.331176
TAG 203	TAG(12:0_/15:0/_13:0)	C43H82O6	1.13051	0.796726	1.46429
TAG 204	TAG(12:0_12:0_15:0)	C42H80O6	0.130119	0.040743	0.219494
TAG 205	TAG(12:0_13:0_13:0)	C41H78O6	0.909834	0.582312	1.23735
◊Tentative fatty acid composition is listed using _ to represent unknown sn-position; / and bolded fatty acid to represent sn-2 positioning tentatively identified
